# Supplementary material for: 5,5′-Di-4-pyridyl-2,2′-(5-tert-butyl-m-phenyl­ene)bis­(1,3,4-oxadiazole)
Source: Acta Crystallogr Sect E Struct Rep Online. 2009 Jul 15;65(Pt 8):o1873. doi: 10.1107/S1600536809027056 (PMC2977492; doi:10.1107/S1600536809027056)
Supplement: Supplementary file 1 [file e-65-o1873-sup1.cif]

##############################################################################
###                                                                        ###
###        Electronic paper (Acta Crystallographica Section E)             ###
###                                                                        ###
##############################################################################
#                                                                            #
# This CIF contains the data in a paper accepted for publication in Acta     #
# Crystallographica Section E. It conforms to the requirements of Notes      #
# for Authors for Section E, and has been peer reviewed under the auspices   #
# of the IUCr Commission on Journals.                                        #
#                                                                            #
# Full details of the Crystallographic Information File format               #
# are given in the paper "The Crystallographic Information File (CIF):       #
# a New Standard Archive File for Crystallography" by S. R. Hall, F. H.      #
# Allen and I. D. Brown [Acta Cryst. (1991), A47, 655-685].                  #
#                                                                            #
# The current version of the core CIF dictionary is obtainable from          #
# ftp://ftp.iucr.org/pub/cif_core.dic. The current version number is 2.4.    #
#                                                                            #
# Software is freely available for graphical display of the structure(s) in  #
# this CIF.  For information consult the CIF home page http://www.iucr.org/  #
# cif/home.html                                                              #
#                                                                            #
# This file may be used for bona fide research purposes within the           #
# scientific community so long as proper attribution is given to the journal # 
# article from which it was obtained.                                        #
#                                                                            #
##############################################################################
                                             
data_I
_audit_creation_method     SHELXL-97
_chemical_name_systematic
;
5,5'-Di-4-pyridyl-2,2'-(5-<i>tert</i>-butyl-<i>m</i>-
phenylene)bis(1,3,4-oxadiazole)
;
_chemical_name_common     ?
_chemical_formula_moiety     'C24 H20 N6 O2'
_chemical_formula_sum     'C24 H20 N6 O2'
_chemical_formula_iupac     'C24 H20 N6 O2'
_chemical_formula_weight     424.46
_chemical_melting_point     529
_symmetry_cell_setting     monoclinic
_symmetry_space_group_name_H-M     'P 21/c'
_symmetry_space_group_name_Hall     '-P 2ybc'
loop_
    _symmetry_equiv_pos_as_xyz
    'x, y, z'
    '-x, y+1/2, -z+1/2'
    '-x, -y, -z'
    'x, -y-1/2, z-1/2'
_cell_length_a     5.8778(10)
_cell_length_b     14.767(3)
_cell_length_c     25.298(6)
_cell_angle_alpha     90.00
_cell_angle_beta     90.635(10)
_cell_angle_gamma     90.00
_cell_volume     2195.7(8)
_cell_formula_units_Z     4
_cell_measurement_reflns_used     1816
_cell_measurement_theta_min     3.1929
_cell_measurement_theta_max     27.4835
_cell_measurement_temperature     296.0(10)
_exptl_crystal_description     'prism'
_exptl_crystal_colour     'yellow'
_exptl_crystal_size_max     0.25
_exptl_crystal_size_mid     0.13
_exptl_crystal_size_min     0.10
_exptl_crystal_density_diffrn     1.284
_exptl_crystal_density_meas     ?
_exptl_crystal_density_method     'not measured'
_exptl_crystal_F_000     888
_exptl_absorpt_coefficient_mu     0.086
_exptl_absorpt_correction_type     none
_exptl_absorpt_process_details     ?
_exptl_special_details
;
^1^H NMR (DMSO-d~6~, \d p.p.m.): 1.46 (s, 9H), 8.15 (d, J = 5.5 Hz, 4H),
8.36 (s, 2H), 8.61 (s, 1H), 8.88 (d, J = 5.5 Hz, 4H); MS (EI): m/z 424
(M^+^), 409.
;
_diffrn_ambient_temperature     296.0(10)
_diffrn_radiation_type     MoK\a
_diffrn_radiation_wavelength     0.71070
_diffrn_radiation_source     'rotating anode'
_diffrn_radiation_monochromator     'graphite monochromator'
_diffrn_measurement_device_type     'Rigaku Mercury CCD'
_diffrn_measurement_method     '\f and \w'
_diffrn_detector_area_resol_mean     14.62
_diffrn_reflns_number     16667
_diffrn_reflns_av_R_equivalents     0.1115
_diffrn_reflns_av_sigmaI/netI     0.1232
_diffrn_reflns_theta_min     3.19
_diffrn_reflns_theta_max     27.48
_diffrn_reflns_theta_full     27.48
_diffrn_measured_fraction_theta_max     0.983
_diffrn_measured_fraction_theta_full     0.983
_diffrn_reflns_limit_h_min     -5
_diffrn_reflns_limit_h_max     7
_diffrn_reflns_limit_k_min     -19
_diffrn_reflns_limit_k_max     14
_diffrn_reflns_limit_l_min     -32
_diffrn_reflns_limit_l_max     22
_refine_special_details
;
Three methyl groups of the <i>tert</i>-butyl group are disordered over two sites
(C22--C24 and C25--C27) with occupancies of 0.78(1):0.22(1). The values were
determined by refining site occupancies.
Refinement of <i>F</i>^2^ against ALL reflections. The weighted <i>R</i>-factor
<i>wR</i> and goodness of fit <i>S</i> are based on <i>F</i>^2^, conventional
<i>R</i>-factors <i>R</i> are based on <i>F</i>, with <i>F</i> set to zero for
negative <i>F</i>^2^. The threshold expression of <i>F</i>^2^ >
\s(<i>F</i>^2^) is used only for calculating <i>R</i>-factors(gt) <i>etc</i>.
and is not relevant to the choice of reflections for refinement.
<i>R</i>-factors based on <i>F</i>^2^ are statistically about twice as large
as those based on <i>F</i>, and <i>R</i>- factors based on ALL data will be
even larger.
;
_reflns_number_total     4956
_reflns_number_gt     1548
_reflns_threshold_expression     I>2\s(I)
_refine_ls_structure_factor_coef     Fsqd
_refine_ls_matrix_type     full
_refine_ls_R_factor_all     0.2652
_refine_ls_R_factor_gt     0.0702
_refine_ls_wR_factor_gt     0.1121
_refine_ls_wR_factor_ref     0.1715
_refine_ls_goodness_of_fit_ref     0.898
_refine_ls_restrained_S_all     0.904
_refine_ls_number_reflns     4956
_refine_ls_number_parameters     323
_refine_ls_number_restraints     16
_refine_ls_hydrogen_treatment     constr
_refine_ls_weighting_scheme     calc
_refine_ls_weighting_details
                 'calc w=1/[\s^2^(Fo^2^)+(0.0474P)^2^] where P=(Fo^2^+2Fc^2^)/3'
_atom_sites_solution_hydrogens     geom
_atom_sites_solution_primary     direct
_atom_sites_solution_secondary     difmap
_refine_ls_shift/su_max     0.004
_refine_ls_shift/su_mean     0.000
_refine_diff_density_max     0.231
_refine_diff_density_min     -0.129
_refine_ls_extinction_method     none
loop_
    _atom_type_symbol
    _atom_type_description
    _atom_type_scat_dispersion_real
    _atom_type_scat_dispersion_imag
    _atom_type_scat_source
    'C' 'C' 0.0033 0.0016
                         'International Tables Vol C Tables 4.2.6.8 and 6.1.1.4'
    'H' 'H' 0.0000 0.0000
                         'International Tables Vol C Tables 4.2.6.8 and 6.1.1.4'
    'N' 'N' 0.0061 0.0033
                         'International Tables Vol C Tables 4.2.6.8 and 6.1.1.4'
    'O' 'O' 0.0106 0.0060
                         'International Tables Vol C Tables 4.2.6.8 and 6.1.1.4'
_computing_data_collection     'CrystalClear (Rigaku/MSC, 2006)'
_computing_cell_refinement     'CrystalClear (Rigaku/MSC, 2006)r'
_computing_data_reduction     'TEXSAN (Rigaku/MSC, 2004)'
_computing_structure_solution     'SHELXS97 (Sheldrick, 2008)'
_computing_structure_refinement     'SHELXL97 (Sheldrick, 2008)'
_computing_molecular_graphics
;
PLATON (Spek, 2009) and Mercury (Macrae <i>et al.</i>,  2006)
;
_computing_publication_material     'SHELXL97 (Sheldrick, 2008)'
loop_
    _atom_site_type_symbol
    _atom_site_label
    _atom_site_fract_x
    _atom_site_fract_y
    _atom_site_fract_z
    _atom_site_U_iso_or_equiv
    _atom_site_adp_type
    _atom_site_calc_flag
    _atom_site_refinement_flags
    _atom_site_occupancy
    _atom_site_disorder_assembly
    _atom_site_disorder_group
    O O1 0.3004(4) 0.22049(16) 0.28302(10) 0.0597(7) Uani d . 1 . .
    O O2 -0.4436(4) 0.45678(17) 0.41002(9) 0.0615(8) Uani d . 1 . .
    N N1 0.4194(5) 0.3569(2) 0.26015(14) 0.0762(11) Uani d . 1 . .
    N N2 0.2304(5) 0.3662(2) 0.29375(13) 0.0731(11) Uani d . 1 . .
    N N3 0.9831(6) 0.1428(3) 0.17039(15) 0.0904(12) Uani d . 1 . .
    N N4 -0.6818(5) 0.3527(2) 0.43895(13) 0.0726(10) Uani d . 1 . .
    N N5 -0.7648(5) 0.4388(2) 0.45273(14) 0.0734(11) Uani d . 1 . .
    N N6 -0.6473(7) 0.7838(2) 0.45477(15) 0.0903(12) Uani d . 1 . .
    C C1 -0.2506(6) 0.1407(3) 0.37961(15) 0.0586(11) Uani d . 1 A .
    C C2 -0.0691(6) 0.1670(2) 0.34870(15) 0.0587(11) Uani d . 1 . .
    H H2 0.0240 0.1228 0.3342 0.070 Uiso calc R 1 . .
    C C3 -0.0221(6) 0.2581(2) 0.33868(15) 0.0541(10) Uani d . 1 . .
    C C4 -0.1606(6) 0.3249(3) 0.36019(14) 0.0584(11) Uani d . 1 . .
    H H4 -0.1300 0.3858 0.3540 0.070 Uiso calc R 1 . .
    C C5 -0.3437(6) 0.3001(2) 0.39072(14) 0.0537(11) Uani d . 1 . .
    C C6 -0.3841(6) 0.2088(3) 0.40024(15) 0.0620(11) Uani d . 1 . .
    H H6 -0.5062 0.1929 0.4214 0.074 Uiso calc R 1 . .
    C C7 0.1671(6) 0.2853(3) 0.30558(15) 0.0588(11) Uani d . 1 . .
    C C8 0.4546(7) 0.2716(3) 0.25547(16) 0.0592(11) Uani d . 1 . .
    C C9 0.6312(6) 0.2249(3) 0.22503(15) 0.0587(11) Uani d . 1 . .
    C C10 0.6450(7) 0.1324(3) 0.22164(16) 0.0752(13) Uani d . 1 . .
    H H10 0.5367 0.0957 0.2375 0.090 Uiso calc R 1 . .
    C C11 0.8243(8) 0.0949(3) 0.19406(18) 0.0893(16) Uani d . 1 . .
    H H11 0.8334 0.0321 0.1921 0.107 Uiso calc R 1 . .
    C C12 0.9652(7) 0.2322(4) 0.17330(18) 0.0845(15) Uani d . 1 . .
    H H12 1.0737 0.2672 0.1563 0.101 Uiso calc R 1 . .
    C C13 0.7938(7) 0.2763(3) 0.20023(15) 0.0716(13) Uani d . 1 . .
    H H13 0.7887 0.3392 0.2015 0.086 Uiso calc R 1 . .
    C C14 -0.4945(7) 0.3669(3) 0.41435(15) 0.0587(11) Uani d . 1 . .
    C C15 -0.6198(6) 0.4971(3) 0.43581(14) 0.0571(11) Uani d . 1 . .
    C C16 -0.6269(6) 0.5958(3) 0.44115(14) 0.0577(11) Uani d . 1 . .
    C C17 -0.8051(6) 0.6360(3) 0.46777(15) 0.0709(13) Uani d . 1 . .
    H H17 -0.9210 0.6009 0.4819 0.085 Uiso calc R 1 . .
    C C18 -0.8076(7) 0.7293(3) 0.47298(17) 0.0782(14) Uani d . 1 . .
    H H18 -0.9297 0.7554 0.4904 0.094 Uiso calc R 1 . .
    C C19 -0.4754(8) 0.7431(3) 0.42957(19) 0.0953(16) Uani d . 1 . .
    H H19 -0.3601 0.7796 0.4164 0.114 Uiso calc R 1 . .
    C C20 -0.4581(7) 0.6506(3) 0.42176(16) 0.0746(13) Uani d . 1 . .
    H H20 -0.3352 0.6261 0.4038 0.090 Uiso calc R 1 . .
    C C21 -0.2996(7) 0.0404(3) 0.3923(2) 0.0689(12) Uani d D 1 . .
    C C22 -0.2044(17) 0.0225(5) 0.4471(3) 0.104(3) Uani d PD 0.781(13) A 1
    H H22A -0.2842 0.0588 0.4724 0.156 Uiso calc PR 0.781(13) A 1
    H H22B -0.0457 0.0377 0.4482 0.156 Uiso calc PR 0.781(13) A 1
    H H22C -0.2231 -0.0404 0.4557 0.156 Uiso calc PR 0.781(13) A 1
    C C23 -0.5473(10) 0.0201(4) 0.3857(5) 0.138(6) Uani d PD 0.781(13) A 1
    H H23A -0.5737 -0.0429 0.3925 0.207 Uiso calc PR 0.781(13) A 1
    H H23B -0.5946 0.0342 0.3502 0.207 Uiso calc PR 0.781(13) A 1
    H H23C -0.6329 0.0561 0.4100 0.207 Uiso calc PR 0.781(13) A 1
    C C24 -0.1655(15) -0.0238(4) 0.3541(3) 0.092(3) Uani d PD 0.781(13) A 1
    H H24A -0.2110 -0.0854 0.3600 0.139 Uiso calc PR 0.781(13) A 1
    H H24B -0.0051 -0.0179 0.3609 0.139 Uiso calc PR 0.781(13) A 1
    H H24C -0.1984 -0.0074 0.3181 0.139 Uiso calc PR 0.781(13) A 1
    C C25 -0.393(5) -0.0078(13) 0.3436(7) 0.080(11) Uani d PD 0.219(13) A 2
    H H25A -0.5298 -0.0398 0.3526 0.121 Uiso calc PR 0.219(13) A 2
    H H25B -0.2824 -0.0500 0.3309 0.121 Uiso calc PR 0.219(13) A 2
    H H25C -0.4270 0.0358 0.3165 0.121 Uiso calc PR 0.219(13) A 2
    C C26 -0.116(6) -0.0169(19) 0.419(2) 0.20(3) Uani d PD 0.219(13) A 2
    H H26A -0.1786 -0.0467 0.4492 0.303 Uiso calc PR 0.219(13) A 2
    H H26B 0.0077 0.0212 0.4298 0.303 Uiso calc PR 0.219(13) A 2
    H H26C -0.0624 -0.0614 0.3943 0.303 Uiso calc PR 0.219(13) A 2
    C C27 -0.483(5) 0.0375(17) 0.4371(11) 0.125(15) Uani d PD 0.219(13) A 2
    H H27A -0.6150 0.0714 0.4261 0.187 Uiso calc PR 0.219(13) A 2
    H H27B -0.4211 0.0636 0.4689 0.187 Uiso calc PR 0.219(13) A 2
    H H27C -0.5261 -0.0242 0.4437 0.187 Uiso calc PR 0.219(13) A 2
loop_
    _atom_site_aniso_label
    _atom_site_aniso_U_11
    _atom_site_aniso_U_22
    _atom_site_aniso_U_33
    _atom_site_aniso_U_12
    _atom_site_aniso_U_13
    _atom_site_aniso_U_23
    O1 0.0732(17) 0.0460(16) 0.0602(18) 0.0062(14) 0.0133(14) 0.0036(14)
    O2 0.0596(17) 0.0577(18) 0.0676(19) -0.0027(14) 0.0171(14) -0.0041(15)
    N1 0.086(3) 0.051(2) 0.092(3) 0.002(2) 0.025(2) 0.013(2)
    N2 0.077(2) 0.051(2) 0.092(3) 0.0021(19) 0.030(2) 0.010(2)
    N3 0.099(3) 0.086(3) 0.087(3) 0.008(3) 0.022(2) -0.001(3)
    N4 0.069(2) 0.064(2) 0.085(3) -0.0093(19) 0.021(2) -0.009(2)
    N5 0.066(2) 0.066(2) 0.089(3) -0.008(2) 0.027(2) -0.006(2)
    N6 0.119(3) 0.067(3) 0.086(3) 0.000(2) 0.030(2) -0.004(2)
    C1 0.061(3) 0.052(3) 0.063(3) -0.004(2) -0.001(2) 0.000(2)
    C2 0.062(3) 0.048(3) 0.065(3) 0.0057(19) 0.000(2) -0.007(2)
    C3 0.059(3) 0.045(2) 0.058(3) 0.003(2) 0.005(2) -0.001(2)
    C4 0.066(3) 0.052(3) 0.057(3) -0.006(2) -0.001(2) 0.002(2)
    C5 0.062(3) 0.047(3) 0.052(3) -0.004(2) 0.006(2) -0.005(2)
    C6 0.060(3) 0.068(3) 0.059(3) -0.014(2) 0.007(2) 0.005(2)
    C7 0.066(3) 0.050(3) 0.060(3) 0.002(2) 0.009(2) 0.007(2)
    C8 0.069(3) 0.054(3) 0.055(3) -0.006(2) 0.011(2) 0.019(2)
    C9 0.073(3) 0.058(3) 0.046(3) 0.002(2) 0.009(2) 0.005(2)
    C10 0.099(3) 0.059(3) 0.068(3) 0.002(3) 0.023(3) 0.001(3)
    C11 0.116(4) 0.066(3) 0.086(4) 0.015(3) 0.026(3) -0.001(3)
    C12 0.087(4) 0.081(4) 0.086(4) -0.002(3) 0.026(3) 0.009(3)
    C13 0.086(3) 0.054(3) 0.075(3) 0.001(2) 0.015(3) 0.009(2)
    C14 0.065(3) 0.050(3) 0.062(3) -0.008(2) 0.006(2) -0.003(2)
    C15 0.053(3) 0.063(3) 0.056(3) -0.002(2) 0.014(2) -0.006(2)
    C16 0.063(3) 0.065(3) 0.045(3) -0.001(2) 0.011(2) -0.002(2)
    C17 0.069(3) 0.072(3) 0.073(3) -0.004(2) 0.019(2) -0.007(3)
    C18 0.086(3) 0.068(3) 0.081(3) 0.013(3) 0.019(3) -0.007(3)
    C19 0.116(4) 0.070(4) 0.101(4) -0.008(3) 0.040(3) 0.005(3)
    C20 0.078(3) 0.068(3) 0.079(3) -0.002(3) 0.028(2) 0.001(3)
    C21 0.077(3) 0.045(3) 0.086(4) 0.002(2) 0.011(3) 0.010(3)
    C22 0.154(9) 0.051(5) 0.107(7) 0.007(5) -0.004(6) 0.027(5)
    C23 0.056(4) 0.052(5) 0.305(19) -0.018(3) -0.024(7) 0.032(8)
    C24 0.123(8) 0.046(4) 0.108(6) -0.020(4) 0.003(6) -0.009(4)
    C25 0.13(3) 0.044(13) 0.065(16) -0.022(16) -0.008(16) 0.002(11)
    C26 0.22(4) 0.06(2) 0.32(8) 0.04(2) -0.17(5) -0.01(3)
    C27 0.21(4) 0.09(2) 0.07(2) -0.05(2) 0.02(2) -0.013(17)
_geom_special_details
;
All e.s.d.'s (except the e.s.d. in the dihedral angle between two l.s. planes)
are estimated using the full covariance matrix. The cell e.s.d.'s are taken
into account individually in the estimation of e.s.d.'s in distances, angles
and torsion angles; correlations between e.s.d.'s in cell parameters are only
used when they are defined by crystal symmetry. An approximate (isotropic)
treatment of cell e.s.d.'s is used for estimating e.s.d.'s involving l.s.
planes.
;
loop_
    _geom_bond_atom_site_label_1
    _geom_bond_atom_site_label_2
    _geom_bond_site_symmetry_2
    _geom_bond_distance
    _geom_bond_publ_flag
    O1 C7 . 1.366(4) ?
    O1 C8 . 1.375(4) ?
    O2 C15 . 1.367(4) ?
    O2 C14 . 1.365(4) ?
    N1 C8 . 1.282(4) ?
    N1 N2 . 1.413(4) ?
    N2 C7 . 1.287(4) ?
    N3 C11 . 1.320(5) ?
    N3 C12 . 1.326(5) ?
    N4 C14 . 1.288(4) ?
    N4 N5 . 1.407(4) ?
    N5 C15 . 1.288(4) ?
    N6 C18 . 1.326(4) ?
    N6 C19 . 1.343(5) ?
    C1 C2 . 1.385(5) ?
    C1 C6 . 1.382(5) ?
    C1 C21 . 1.542(5) ?
    C2 C3 . 1.396(4) ?
    C2 H2 . 0.9300 ?
    C3 C4 . 1.394(4) ?
    C3 C7 . 1.456(5) ?
    C4 C5 . 1.381(4) ?
    C4 H4 . 0.9300 ?
    C5 C6 . 1.390(4) ?
    C5 C14 . 1.458(4) ?
    C6 H6 . 0.9300 ?
    C8 C9 . 1.471(5) ?
    C9 C13 . 1.377(4) ?
    C9 C10 . 1.371(5) ?
    C10 C11 . 1.386(5) ?
    C10 H10 . 0.9300 ?
    C11 H11 . 0.9300 ?
    C12 C13 . 1.384(5) ?
    C12 H12 . 0.9300 ?
    C13 H13 . 0.9300 ?
    C15 C16 . 1.465(5) ?
    C16 C17 . 1.385(4) ?
    C16 C20 . 1.375(5) ?
    C17 C18 . 1.384(5) ?
    C17 H17 . 0.9300 ?
    C18 H18 . 0.9300 ?
    C19 C20 . 1.384(5) ?
    C19 H19 . 0.9300 ?
    C20 H20 . 0.9300 ?
    C21 C22 . 1.513(7) ?
    C21 C23 . 1.494(6) ?
    C21 C24 . 1.573(6) ?
    C21 C25 . 1.523(13) ?
    C21 C26 . 1.521(14) ?
    C21 C27 . 1.575(11) ?
    C22 H22A . 0.9600 ?
    C22 H22B . 0.9600 ?
    C22 H22C . 0.9600 ?
    C23 H23A . 0.9600 ?
    C23 H23B . 0.9600 ?
    C23 H23C . 0.9600 ?
    C24 H24A . 0.9600 ?
    C24 H24B . 0.9600 ?
    C24 H24C . 0.9600 ?
    C25 H25A . 0.9600 ?
    C25 H25B . 0.9600 ?
    C25 H25C . 0.9600 ?
    C26 H26A . 0.9600 ?
    C26 H26B . 0.9600 ?
    C26 H26C . 0.9600 ?
    C27 H27A . 0.9600 ?
    C27 H27B . 0.9600 ?
    C27 H27C . 0.9600 ?
loop_
    _geom_angle_atom_site_label_1
    _geom_angle_atom_site_label_2
    _geom_angle_atom_site_label_3
    _geom_angle_site_symmetry_1
    _geom_angle_site_symmetry_3
    _geom_angle
    _geom_angle_publ_flag
    C7 O1 C8 . . 102.2(3) ?
    C15 O2 C14 . . 102.5(3) ?
    C8 N1 N2 . . 106.3(3) ?
    C7 N2 N1 . . 106.3(3) ?
    C11 N3 C12 . . 116.8(4) ?
    C14 N4 N5 . . 105.9(3) ?
    C15 N5 N4 . . 106.8(3) ?
    C18 N6 C19 . . 115.7(4) ?
    C2 C1 C6 . . 116.9(4) ?
    C2 C1 C21 . . 122.3(4) ?
    C6 C1 C21 . . 120.8(3) ?
    C1 C2 C3 . . 121.9(3) ?
    C1 C2 H2 . . 119.0 ?
    C3 C2 H2 . . 119.0 ?
    C4 C3 C2 . . 119.5(3) ?
    C4 C3 C7 . . 118.8(3) ?
    C2 C3 C7 . . 121.7(3) ?
    C5 C4 C3 . . 119.5(4) ?
    C5 C4 H4 . . 120.2 ?
    C3 C4 H4 . . 120.2 ?
    C4 C5 C6 . . 119.3(3) ?
    C4 C5 C14 . . 122.0(4) ?
    C6 C5 C14 . . 118.6(3) ?
    C5 C6 C1 . . 122.8(3) ?
    C5 C6 H6 . . 118.6 ?
    C1 C6 H6 . . 118.6 ?
    N2 C7 O1 . . 112.6(3) ?
    N2 C7 C3 . . 127.9(4) ?
    O1 C7 C3 . . 119.4(3) ?
    N1 C8 O1 . . 112.6(3) ?
    N1 C8 C9 . . 128.7(3) ?
    O1 C8 C9 . . 118.7(3) ?
    C13 C9 C10 . . 118.6(4) ?
    C13 C9 C8 . . 118.5(4) ?
    C10 C9 C8 . . 122.9(4) ?
    C9 C10 C11 . . 118.4(4) ?
    C9 C10 H10 . . 120.8 ?
    C11 C10 H10 . . 120.8 ?
    N3 C11 C10 . . 124.0(4) ?
    N3 C11 H11 . . 118.0 ?
    C10 C11 H11 . . 118.0 ?
    N3 C12 C13 . . 123.6(4) ?
    N3 C12 H12 . . 118.2 ?
    C13 C12 H12 . . 118.2 ?
    C9 C13 C12 . . 118.5(4) ?
    C9 C13 H13 . . 120.7 ?
    C12 C13 H13 . . 120.7 ?
    N4 C14 O2 . . 112.7(3) ?
    N4 C14 C5 . . 127.9(4) ?
    O2 C14 C5 . . 119.3(3) ?
    N5 C15 O2 . . 112.0(4) ?
    N5 C15 C16 . . 128.0(4) ?
    O2 C15 C16 . . 120.0(3) ?
    C17 C16 C20 . . 118.3(4) ?
    C17 C16 C15 . . 119.6(4) ?
    C20 C16 C15 . . 122.1(4) ?
    C16 C17 C18 . . 118.8(4) ?
    C16 C17 H17 . . 120.6 ?
    C18 C17 H17 . . 120.6 ?
    N6 C18 C17 . . 124.3(4) ?
    N6 C18 H18 . . 117.9 ?
    C17 C18 H18 . . 117.9 ?
    N6 C19 C20 . . 124.5(4) ?
    N6 C19 H19 . . 117.7 ?
    C20 C19 H19 . . 117.7 ?
    C16 C20 C19 . . 118.4(4) ?
    C16 C20 H20 . . 120.8 ?
    C19 C20 H20 . . 120.8 ?
    C23 C21 C22 . . 114.7(6) ?
    C23 C21 C1 . . 110.7(4) ?
    C22 C21 C1 . . 106.9(4) ?
    C23 C21 C24 . . 107.7(6) ?
    C22 C21 C24 . . 106.0(5) ?
    C1 C21 C24 . . 110.8(4) ?
    C21 C22 H22A . . 109.4 ?
    C21 C22 H22B . . 109.5 ?
    C21 C22 H22C . . 109.5 ?
    C21 C23 H23A . . 109.5 ?
    C21 C23 H23B . . 109.4 ?
    C21 C23 H23C . . 109.5 ?
    C21 C24 H24A . . 109.5 ?
    C21 C24 H24B . . 109.5 ?
    C21 C24 H24C . . 109.5 ?
    C21 C25 H25A . . 109.6 ?
    C21 C25 H25B . . 109.4 ?
    H25A C25 H25B . . 109.5 ?
    C21 C25 H25C . . 109.5 ?
    H25A C25 H25C . . 109.5 ?
    H25B C25 H25C . . 109.5 ?
    C21 C26 H26A . . 109.3 ?
    C21 C26 H26B . . 109.5 ?
    H26A C26 H26B . . 109.5 ?
    C21 C26 H26C . . 109.6 ?
    H26A C26 H26C . . 109.5 ?
    H26B C26 H26C . . 109.5 ?
    C21 C27 H27A . . 109.4 ?
    C21 C27 H27B . . 109.6 ?
    H27A C27 H27B . . 109.5 ?
    C21 C27 H27C . . 109.5 ?
    H27A C27 H27C . . 109.5 ?
    H27B C27 H27C . . 109.5 ?
loop_
    _geom_torsion_atom_site_label_1
    _geom_torsion_atom_site_label_2
    _geom_torsion_atom_site_label_3
    _geom_torsion_atom_site_label_4
    _geom_torsion_site_symmetry_1
    _geom_torsion_site_symmetry_2
    _geom_torsion_site_symmetry_3
    _geom_torsion_site_symmetry_4
    _geom_torsion
    _geom_torsion_publ_flag
    C8 N1 N2 C7 . . . . -0.9(5) ?
    C14 N4 N5 C15 . . . . -0.7(4) ?
    C6 C1 C2 C3 . . . . 0.0(6) ?
    C21 C1 C2 C3 . . . . -178.1(4) ?
    C1 C2 C3 C4 . . . . 0.0(6) ?
    C1 C2 C3 C7 . . . . -179.2(4) ?
    C2 C3 C4 C5 . . . . -0.6(6) ?
    C7 C3 C4 C5 . . . . 178.6(4) ?
    C3 C4 C5 C6 . . . . 1.2(6) ?
    C3 C4 C5 C14 . . . . 179.9(4) ?
    C4 C5 C6 C1 . . . . -1.2(6) ?
    C14 C5 C6 C1 . . . . -180.0(4) ?
    C2 C1 C6 C5 . . . . 0.6(6) ?
    C21 C1 C6 C5 . . . . 178.7(4) ?
    N1 N2 C7 O1 . . . . 0.7(5) ?
    N1 N2 C7 C3 . . . . -179.2(4) ?
    C8 O1 C7 N2 . . . . -0.2(4) ?
    C8 O1 C7 C3 . . . . 179.7(4) ?
    C4 C3 C7 N2 . . . . 1.7(7) ?
    C2 C3 C7 N2 . . . . -179.1(4) ?
    C4 C3 C7 O1 . . . . -178.2(3) ?
    C2 C3 C7 O1 . . . . 1.0(6) ?
    N2 N1 C8 O1 . . . . 0.9(5) ?
    N2 N1 C8 C9 . . . . -179.8(4) ?
    C7 O1 C8 N1 . . . . -0.5(5) ?
    C7 O1 C8 C9 . . . . -179.9(3) ?
    N1 C8 C9 C13 . . . . 4.7(7) ?
    O1 C8 C9 C13 . . . . -176.0(4) ?
    N1 C8 C9 C10 . . . . -177.4(5) ?
    O1 C8 C9 C10 . . . . 1.9(6) ?
    C13 C9 C10 C11 . . . . 1.0(7) ?
    C8 C9 C10 C11 . . . . -176.9(4) ?
    C12 N3 C11 C10 . . . . -0.7(7) ?
    C9 C10 C11 N3 . . . . -0.4(7) ?
    C11 N3 C12 C13 . . . . 1.2(8) ?
    C10 C9 C13 C12 . . . . -0.5(6) ?
    C8 C9 C13 C12 . . . . 177.5(4) ?
    N3 C12 C13 C9 . . . . -0.7(7) ?
    N5 N4 C14 O2 . . . . -0.3(5) ?
    N5 N4 C14 C5 . . . . -178.5(4) ?
    C15 O2 C14 N4 . . . . 1.1(4) ?
    C15 O2 C14 C5 . . . . 179.4(3) ?
    C4 C5 C14 N4 . . . . 172.5(4) ?
    C6 C5 C14 N4 . . . . -8.7(6) ?
    C4 C5 C14 O2 . . . . -5.5(6) ?
    C6 C5 C14 O2 . . . . 173.2(3) ?
    N4 N5 C15 O2 . . . . 1.4(5) ?
    N4 N5 C15 C16 . . . . -178.9(4) ?
    C14 O2 C15 N5 . . . . -1.5(4) ?
    C14 O2 C15 C16 . . . . 178.7(4) ?
    N5 C15 C16 C17 . . . . 0.9(7) ?
    O2 C15 C16 C17 . . . . -179.4(3) ?
    N5 C15 C16 C20 . . . . 179.0(4) ?
    O2 C15 C16 C20 . . . . -1.3(6) ?
    C20 C16 C17 C18 . . . . 1.0(6) ?
    C15 C16 C17 C18 . . . . 179.2(4) ?
    C19 N6 C18 C17 . . . . 0.5(7) ?
    C16 C17 C18 N6 . . . . -1.1(7) ?
    C18 N6 C19 C20 . . . . 0.2(8) ?
    C17 C16 C20 C19 . . . . -0.4(6) ?
    C15 C16 C20 C19 . . . . -178.5(4) ?
    N6 C19 C20 C16 . . . . -0.3(8) ?
    C2 C1 C21 C23 . . . . -135.0(7) ?
    C6 C1 C21 C23 . . . . 47.0(8) ?
    C2 C1 C21 C22 . . . . 99.4(6) ?
    C6 C1 C21 C22 . . . . -78.6(6) ?
    C2 C1 C21 C24 . . . . -15.6(7) ?
    C6 C1 C21 C24 . . . . 166.4(5) ?
loop_
    _geom_hbond_atom_site_label_D
    _geom_hbond_atom_site_label_H
    _geom_hbond_atom_site_label_A
    _geom_hbond_site_symmetry_A
    _geom_hbond_distance_DH
    _geom_hbond_distance_HA
    _geom_hbond_distance_DA
    _geom_hbond_angle_DHA
    C2 H2 O1 . 0.93 2.54 2.860(4) 100.7
    C6 H6 N4 . 0.93 2.61 2.928(5) 100.3
    C11 H11 N2 2_645 0.93 2.50 3.406(6) 163.5
    C17 H17 N5 3_366 0.93 2.56 3.430(5) 155.8
data_global
_journal_date_recd_electronic     2009-04-01
_journal_date_accepted     2009-07-10
_journal_name_full     'Acta Crystallographica, Section E'
_journal_year     2009
_journal_volume     65
_journal_issue      8
_journal_page_first     o1873
_journal_page_last     o1873
_journal_paper_category     QO
_journal_coeditor_code     RN2057
_publ_contact_author_name     'Katsuhiko Ono'
_publ_contact_author_address
;
Department of Materials Science and Engineering, Nagoya Institute of Technology,
Gokiso, Showa-ku,
Nagoya 466-8555, Japan
;
_publ_contact_author_email     'ono.katsuhiko@nitech.ac.jp'
_publ_contact_author_fax     '+81-52-735-5407'
_publ_contact_author_phone     '+81-52-735-5407'
_publ_section_title
;\
5,5'-Di-4-pyridyl-2,2'-(5-<i>tert</i>-butyl-<i>m</i>-phenylene)bis(1,3,4-\
oxadiazole)
;
loop_
    _publ_author_name
    _publ_author_address
    'Ono, Katsuhiko'
;
Department of Materials Science and Engineering, Nagoya Institute of Technology,
Gokiso, Showa-ku,
Nagoya 466-8555, Japan
;
    'Tsukamoto, Kenichi'
;
Department of Materials Science and Engineering, Nagoya Institute of Technology,
Gokiso, Showa-ku,
Nagoya 466-8555, Japan
;
    'Tomura, Masaaki'
;
Institute for Molecular Science, Myodaiji, Okazaki 444-8585, Japan
;
