# Supplementary material for: 5,5′-Di-4-pyridyl-2,2′-(5-tert-butyl-m-phenyl­ene)bis­(1,3,4-oxadiazole)
Source: Acta Crystallogr Sect E Struct Rep Online. 2009 Jul 15;65(Pt 8):o1873. doi: 10.1107/S1600536809027056 (PMC2977492; doi:10.1107/S1600536809027056)
Supplement: Supplementary file 2 [file e-65-o1873-Isup2.hkl]

# 
# h,k,l, Fc-squared, Fo-squared, sigma(Fo-squared) and status flag 
# 
data_I
_shelx_title
;
5,5'-(5-tert-Butyl-1,3-phenylene)bis[2-(pyridin-4-yl)-1,3,4-oxadiazole]
;
_shelx_refln_list_code          4 
_shelx_F_calc_maximum      178.90 
_exptl_crystal_F_000       888.00 
_reflns_d_resolution_high  0.7701 
 
loop_ 
 _symmetry_equiv_pos_as_xyz 
 'x, y, z' 
 '-x, y+1/2, -z+1/2' 
 '-x, -y, -z' 
 'x, -y-1/2, z-1/2' 
 
_cell_length_a     5.8778 
_cell_length_b    14.7672 
_cell_length_c    25.2981 
_cell_angle_alpha  90.000 
_cell_angle_beta   90.635 
_cell_angle_gamma  90.000 
 
_shelx_F_squared_multiplier     1.000 
 
loop_ 
 _refln_index_h 
 _refln_index_k 
 _refln_index_l 
 _refln_F_squared_calc 
 _refln_F_squared_meas 
 _refln_F_squared_sigma 
 _refln_observed_status 
   1   0   0    13140.44    11847.53    160.79 o 
   2   0   0      428.79      448.81     11.99 o 
   3   0   0        6.99        6.62      5.63 o 
   4   0   0       53.53       64.16     19.86 o 
   5   0   0      257.84      240.49     33.08 o 
   6   0   0       32.55       35.02     20.96 o 
   7   0   0        6.64       14.66     25.30 o 
   2   1   0      529.54      523.05     17.25 o 
   3   1   0      475.23      478.65     15.14 o 
   4   1   0       62.12       61.39     13.03 o 
   5   1   0       78.07       69.52     23.18 o 
   6   1   0      254.89      277.02     40.11 o 
   7   1   0        0.56       38.97     27.93 o 
   1   2   0      431.14      441.50     13.22 o 
   2   2   0      132.40      144.55     13.39 o 
   3   2   0      588.55      559.33     18.65 o 
   4   2   0        0.42       15.42     18.72 o 
   5   2   0        3.66       20.18     24.43 o 
   6   2   0       72.50       64.74     25.75 o 
   7   2   0        1.58       16.50     28.57 o 
   1   3   0      192.89      222.07     12.46 o 
   2   3   0       25.43       25.96     10.11 o 
   3   3   0       21.95       24.35     11.06 o 
   4   3   0       24.18       20.38      8.93 o 
   5   3   0        0.19       18.14     23.05 o 
   6   3   0       98.85       80.39     25.62 o 
   7   3   0        2.75        6.56     32.22 o 
   0   4   0     2884.22     3080.27     34.81 o 
   1   4   0      238.72      247.82     13.33 o 
   2   4   0      247.05      213.99     15.59 o 
   3   4   0       38.03       41.15     12.98 o 
   4   4   0       55.21       44.98     12.42 o 
   5   4   0       20.47       32.05     18.24 o 
   6   4   0        6.31       12.77     25.55 o 
   7   4   0        5.43       35.28     29.82 o 
   1   5   0       91.99       78.95     11.58 o 
   2   5   0     1661.08     1656.80     38.79 o 
   3   5   0      177.64      193.48     19.82 o 
   4   5   0        0.12       29.26     18.37 o 
   5   5   0        2.31       33.36     22.17 o 
   6   5   0        1.22        9.83     23.07 o 
   7   5   0        1.86       14.69     29.63 o 
   0   6   0      156.28      178.77     19.62 o 
   1   6   0       68.27       59.43     11.52 o 
   2   6   0        1.16       20.57     13.78 o 
   3   6   0       14.12       28.88     12.14 o 
   4   6   0       40.37       42.76     15.27 o 
   5   6   0       11.67       29.80     22.58 o 
   6   6   0        0.84        8.95     24.24 o 
   7   6   0        0.40       24.91     27.56 o 
   1   7   0        2.51        8.45     15.96 o 
   2   7   0       89.57       82.40     14.23 o 
   3   7   0        1.08        8.43     13.93 o 
   4   7   0        5.81       19.19     13.74 o 
   5   7   0        3.88       23.20     22.90 o 
   6   7   0       43.62       44.60     22.62 o 
   7   7   0        1.03       26.37     32.43 o 
   0   8   0     4027.56     4295.70     64.89 o 
   1   8   0       70.49       75.82     14.60 o 
   2   8   0      225.67      221.13     21.11 o 
   3   8   0        0.93       13.59     16.84 o 
   4   8   0      118.91      110.13     18.83 o 
   5   8   0       15.69       29.20     21.16 o 
   6   8   0        2.78       27.11     26.65 o 
   1   9   0       60.50       65.64     18.93 o 
   2   9   0      377.52      351.94     37.95 o 
   3   9   0      187.74      206.35     22.99 o 
   4   9   0       24.56       30.17     13.37 o 
   5   9   0       36.41       43.65     25.19 o 
   6   9   0        1.18       26.27     27.99 o 
   0  10   0     1231.53     1159.15     40.87 o 
   1  10   0        1.51        7.50     14.08 o 
   2  10   0      164.54      167.99     25.40 o 
   3  10   0       25.51       21.05     14.23 o 
   4  10   0      390.81      385.32     30.77 o 
   5  10   0        5.01       26.22     22.88 o 
   6  10   0        6.37       17.83     24.76 o 
   1  11   0       63.82       68.73     34.50 o 
   2  11   0      467.75      479.45     37.52 o 
   3  11   0        0.01       17.51     17.55 o 
   4  11   0        0.00       25.51     22.47 o 
   5  11   0       16.90       -0.69     24.78 o 
   6  11   0        0.66       17.40     27.93 o 
   0  12   0      565.18      552.99     42.70 o 
   1  12   0      280.48      290.84     33.10 o 
   2  12   0      208.21      198.35     29.95 o 
   3  12   0        0.18       36.68     18.44 o 
   4  12   0        0.27       13.78     27.19 o 
   1  13   0       38.86       24.13     17.42 o 
   2  13   0      136.95      179.66     80.80 o 
   3  13   0       14.88       26.70     20.42 o 
   4  13   0        2.04       22.23     24.13 o 
   0  14   0      421.89      385.23     40.74 o 
   1  14   0      130.63       78.54     71.57 o 
   2  14   0       99.80      122.64     30.38 o 
   3  14   0       10.85       33.79     21.69 o 
   4  14   0        0.25       11.99     25.21 o 
   1  15   0       18.65       35.28     23.85 o 
   2  15   0        5.68       29.44     27.17 o 
   3  15   0       19.36       20.16     27.58 o 
   4  15   0        0.05       19.56     29.18 o 
   0  16   0      146.96      118.67     31.96 o 
   1  16   0        4.51       19.00     30.34 o 
   2  16   0       15.62       28.08     28.59 o 
   4  16   0       13.47       23.98     30.79 o 
   1  17   0       12.31       60.17     31.14 o 
   2  17   0        0.45       41.77     24.82 o 
   3  17   0        5.12       28.49     45.57 o 
   0  18   0        3.30       19.15     34.59 o 
   1  18   0        2.85       28.49     31.27 o 
   2  18   0        0.78       31.18     36.10 o 
   1  19   0        9.34       23.81     27.45 o 
  -7   1   1        0.19       25.86     28.16 o 
  -6   1   1       19.17       31.44     25.66 o 
  -5   1   1       91.06       71.42     20.38 o 
  -4   1   1       33.08       45.91     17.73 o 
  -3   1   1       11.81        9.96      6.73 o 
  -2   1   1       12.22        6.81      2.98 o 
   2   1   1      207.62      178.77     13.52 o 
   3   1   1      145.47      152.38     14.75 o 
   4   1   1        0.54       13.52      8.60 o 
   5   1   1       24.39       51.93     21.59 o 
   6   1   1       59.15       57.43     24.50 o 
   7   1   1       20.29       31.25     29.85 o 
  -7   2   1        1.33       16.50     27.32 o 
  -6   2   1        2.39       24.50     25.27 o 
  -5   2   1       91.11       87.04     23.92 o 
  -4   2   1      167.60      160.18     19.13 o 
  -3   2   1     2567.19     2713.67     33.17 o 
  -2   2   1     1187.87     1114.83     26.78 o 
  -1   2   1      180.07      185.54     10.61 o 
   1   2   1     2226.78     2155.76     23.35 o 
   2   2   1       14.95       15.01      6.81 o 
   3   2   1      154.21      161.41     16.02 o 
   4   2   1      123.80      111.88     12.16 o 
   5   2   1       29.18       41.17     18.83 o 
   6   2   1       10.95       20.21     26.42 o 
   7   2   1        8.21       32.41     29.85 o 
  -7   3   1        2.28       15.79     32.93 o 
  -6   3   1       62.62       44.83     22.23 o 
  -5   3   1      185.03      189.64     30.90 o 
  -4   3   1      134.84      137.89     12.79 o 
  -3   3   1     1484.80     1447.12     35.88 o 
  -2   3   1      149.27      173.40     15.44 o 
  -1   3   1      113.69      166.18     12.31 o 
   0   3   1     9633.11     9422.81     59.04 o 
   1   3   1      411.49      434.01     15.05 o 
   2   3   1      559.33      562.28     20.77 o 
   3   3   1       24.97       14.32      8.39 o 
   4   3   1        0.72       19.32     14.25 o 
   5   3   1       33.88       39.57     22.47 o 
   6   3   1      136.57      139.83     32.20 o 
   7   3   1        0.03       22.45     29.48 o 
  -7   4   1        0.45       24.65     32.09 o 
  -6   4   1       13.01       36.01     23.07 o 
  -5   4   1       32.78       33.84     19.37 o 
  -4   4   1      111.05      110.74     15.35 o 
  -3   4   1      128.19      151.66     17.06 o 
  -2   4   1     2427.18     2499.81     37.50 o 
  -1   4   1       29.17       21.09      7.22 o 
   0   4   1      191.57      202.60     16.41 o 
   1   4   1       45.78       48.52      9.36 o 
   2   4   1       73.48       76.12     10.93 o 
   3   4   1     2381.61     2464.20     45.07 o 
   4   4   1        0.01       27.41     15.94 o 
   5   4   1        0.00       26.76     21.50 o 
   6   4   1       36.01       38.43     22.86 o 
   7   4   1        1.66       15.03     26.89 o 
  -7   5   1        5.10       14.47     33.90 o 
  -6   5   1        0.23       20.31     26.46 o 
  -5   5   1        6.76       24.04     24.76 o 
  -4   5   1        2.19       15.22     17.53 o 
  -3   5   1      371.37      389.31     22.79 o 
  -2   5   1        6.14       22.00      9.62 o 
  -1   5   1     2106.01     2146.86     32.84 o 
   0   5   1     3143.11     3178.54     38.62 o 
   1   5   1      206.12      223.30     13.84 o 
   2   5   1      181.23      163.44     16.30 o 
   3   5   1      276.70      292.50     19.62 o 
   4   5   1       14.42       24.52     13.41 o 
   5   5   1        0.02       32.33     25.38 o 
   6   5   1       15.56       27.11     26.14 o 
   7   5   1        0.00       13.07     29.05 o 
  -7   6   1        3.86       13.11     25.90 o 
  -6   6   1       67.02       56.52     24.24 o 
  -5   6   1        0.41       36.49     26.78 o 
  -4   6   1        2.65       10.65     10.83 o 
  -3   6   1      423.29      401.06     22.90 o 
  -2   6   1      158.92      186.71     16.28 o 
  -1   6   1     1063.23     1116.62     79.06 o 
   0   6   1      231.27      272.32     20.57 o 
   1   6   1      270.60      294.25     15.81 o 
   2   6   1        4.22        8.54     16.11 o 
   3   6   1       59.11       72.24     14.17 o 
   4   6   1       15.79       20.79     10.76 o 
   5   6   1      106.23      102.26     24.39 o 
   6   6   1        8.57       38.88     25.12 o 
   7   6   1        4.73       -0.47     30.79 o 
  -7   7   1        0.23        5.33     32.80 o 
  -6   7   1        3.18       19.82     24.67 o 
  -5   7   1       14.36       37.20     21.35 o 
  -4   7   1      232.93      243.70     23.76 o 
  -3   7   1      509.30      496.10     26.72 o 
  -2   7   1      458.93      485.06     22.99 o 
  -1   7   1     4447.04     4566.16     61.03 o 
   0   7   1      281.23      344.30     31.29 o 
   1   7   1       81.82       42.57     13.07 o 
   2   7   1       40.05       52.12     12.68 o 
   3   7   1        0.83       13.52     15.12 o 
   4   7   1       17.97       26.85     16.95 o 
   5   7   1        1.39       41.75     24.89 o 
   6   7   1       16.86       34.98     22.99 o 
   7   7   1        2.88       16.69     28.96 o 
  -6   8   1        1.81       24.50     25.38 o 
  -5   8   1        0.28       27.65     24.50 o 
  -4   8   1       31.50       46.43     18.18 o 
  -3   8   1       22.77       29.85     14.38 o 
  -2   8   1       97.21       92.49     14.92 o 
  -1   8   1        0.59       34.65     32.86 o 
   0   8   1      120.93      111.55     13.43 o 
   1   8   1     1210.48     1262.85     28.94 o 
   2   8   1       37.65       42.81     12.12 o 
   3   8   1      185.73      175.47     21.35 o 
   4   8   1      398.61      387.67     30.49 o 
   5   8   1        4.38       23.07     19.88 o 
   6   8   1        1.83       14.19     24.24 o 
  -6   9   1        0.11       29.03     26.96 o 
  -5   9   1       13.43       37.76     19.04 o 
  -4   9   1      125.86      118.28     21.54 o 
  -3   9   1       93.64      118.54     19.43 o 
  -2   9   1       21.70       17.14      9.57 o 
  -1   9   1       77.05       74.14     18.48 o 
   0   9   1       18.86       17.17      6.51 o 
   1   9   1      229.13      242.58     17.17 o 
   2   9   1        5.63       16.67     13.87 o 
   3   9   1      298.50      293.71     25.53 o 
   4   9   1      288.93      246.59     26.59 o 
   5   9   1       13.14       31.70     21.26 o 
   6   9   1        6.22       20.16     25.77 o 
  -6  10   1        0.78       17.94     28.70 o 
  -5  10   1        5.29       19.95     23.85 o 
  -4  10   1       22.50       27.69     21.93 o 
  -3  10   1      364.12      348.79     26.52 o 
  -2  10   1        0.02       24.76     15.16 o 
  -1  10   1       50.52       68.66     14.45 o 
   0  10   1        1.76       -0.97     11.24 o 
   1  10   1        3.51       29.37     12.59 o 
   2  10   1      212.61      214.42     20.08 o 
   3  10   1      159.19      177.87     38.88 o 
   4  10   1        9.66       27.19     17.42 o 
   5  10   1       31.86       42.01     24.26 o 
   6  10   1        0.41        2.54     27.39 o 
  -6  11   1        1.76       15.87     30.19 o 
  -5  11   1        0.00       29.95     20.34 o 
  -4  11   1      149.19      113.69     23.98 o 
  -3  11   1      148.76      126.13     21.00 o 
  -2  11   1      215.02      182.27     21.82 o 
  -1  11   1      106.47       84.28     14.66 o 
   0  11   1      104.39      134.11     28.88 o 
   1  11   1      149.75      116.30     24.48 o 
   2  11   1       97.41       70.30     42.66 o 
   3  11   1       98.46      110.17     20.81 o 
   4  11   1       42.95       27.67     15.51 o 
   5  11   1        0.76       38.58     25.47 o 
   6  11   1        2.61       23.72     30.90 o 
  -4  12   1        5.16       10.76     21.82 o 
  -3  12   1       88.58       50.55     15.87 o 
  -2  12   1       12.68       24.22     23.48 o 
  -1  12   1       34.66       15.76      8.69 o 
   0  12   1        7.63       55.66     27.43 o 
   1  12   1      307.91      337.25     33.04 o 
   2  12   1      113.35      132.93     26.87 o 
   3  12   1      100.07       55.51     24.09 o 
   4  12   1       15.53       20.21     19.60 o 
  -4  13   1       10.43       19.00     30.79 o 
  -3  13   1       41.75       32.97     16.89 o 
  -2  13   1       11.54       39.44     26.24 o 
  -1  13   1        2.29       20.51     24.91 o 
   0  13   1       82.04       49.28     17.92 o 
   1  13   1        8.14       37.82     28.72 o 
   2  13   1       36.09       44.62     23.29 o 
   3  13   1      103.58      150.16     31.85 o 
   4  13   1        6.09       18.96     45.22 o 
  -4  14   1        0.68       13.97     25.12 o 
  -3  14   1        6.42       35.32     46.02 o 
  -2  14   1        9.80       30.36     27.34 o 
  -1  14   1        0.07       35.95     26.55 o 
   0  14   1       43.51       49.92     25.83 o 
   1  14   1       25.91       25.32     22.08 o 
   2  14   1        4.35       33.12     31.89 o 
   3  14   1       14.12       26.50     19.26 o 
   4  14   1        2.08       11.75     25.90 o 
  -4  15   1       11.85       50.87     29.31 o 
  -3  15   1       16.67       43.80     29.87 o 
  -2  15   1        1.49       29.59     22.99 o 
  -1  15   1       31.14       47.92     23.51 o 
   0  15   1       35.21       34.70     25.40 o 
   1  15   1       10.92       29.57     22.10 o 
   2  15   1       25.55       38.97     46.06 o 
   3  15   1        8.00        4.90     25.99 o 
   4  15   1        6.21      -28.03     28.03 o 
  -4  16   1       13.89       21.65     34.83 o 
  -3  16   1        4.28       14.10     28.68 o 
  -2  16   1        8.40       40.93     29.46 o 
  -1  16   1        4.62       55.21     30.60 o 
   0  16   1        5.20       22.77     23.76 o 
   1  16   1       10.77       38.99     28.27 o 
   2  16   1        2.85       -0.32     27.26 o 
   3  16   1        7.79       26.57     24.45 o 
   4  16   1        0.58       25.14     34.22 o 
  -3  17   1        8.90       34.29     33.43 o 
  -2  17   1        1.09       26.72     30.64 o 
  -1  17   1       30.48       25.68     31.46 o 
   0  17   1       19.67       39.70     31.05 o 
   1  17   1        9.72       59.63     45.42 o 
   2  17   1       24.86       56.48     52.75 o 
   3  17   1        0.02       27.90     25.23 o 
  -2  18   1        3.39       -2.01     34.76 o 
  -1  18   1        0.14       38.51     36.03 o 
   0  18   1        8.19       27.69     26.27 o 
   1  18   1       13.47       35.47     30.54 o 
   2  18   1        0.16       35.65     33.36 o 
  -1  19   1        2.09       43.84     36.92 o 
   0  19   1        0.07       10.05     27.34 o 
   1  19   1        5.40        0.69     28.31 o 
  -7   0   2        5.50       19.82     28.70 o 
  -6   0   2       41.98       74.68     29.39 o 
  -5   0   2       26.89       39.96     25.77 o 
  -4   0   2       11.39       24.71     21.00 o 
  -3   0   2      163.56      138.98     19.56 o 
  -2   0   2       37.44       34.40     15.81 o 
  -1   0   2     5487.48     5100.00     43.28 o 
   1   0   2     3639.77     3448.81     41.15 o 
   2   0   2      289.05      275.94     13.43 o 
   3   0   2      871.68      825.07     26.27 o 
   4   0   2        7.71       10.63     11.36 o 
   5   0   2       63.55       92.69     23.79 o 
   6   0   2       21.54       33.94     23.42 o 
   7   0   2       12.31       27.26     24.95 o 
  -7   1   2        0.02       26.24     29.05 o 
  -6   1   2        9.76       39.23     26.80 o 
  -5   1   2       21.99       37.24     21.20 o 
  -4   1   2      166.47      156.37     23.92 o 
  -3   1   2      139.82      143.06     12.05 o 
  -2   1   2      218.33      226.37     12.90 o 
  -1   1   2     2812.61     2687.23     22.77 o 
   1   1   2     1559.15     1460.47     19.08 o 
   2   1   2     1451.54     1419.59     25.32 o 
   3   1   2        3.10       22.64     12.87 o 
   4   1   2      154.47      162.34     18.14 o 
   5   1   2       25.94       38.19     18.14 o 
   6   1   2        4.20       37.31     25.40 o 
   7   1   2        0.91       21.13     29.20 o 
  -7   2   2       10.62       21.87     28.44 o 
  -6   2   2       40.52       36.92     25.38 o 
  -5   2   2       21.13       38.36     22.13 o 
  -4   2   2       15.22       13.26      8.78 o 
  -3   2   2       76.05       88.76     12.79 o 
  -2   2   2      240.50      286.03     14.00 o 
  -1   2   2      650.99      629.54     14.92 o 
   0   2   2    13773.14    12119.31     43.73 o 
   1   2   2      877.89      919.80     16.32 o 
   2   2   2      525.46      487.92     19.77 o 
   3   2   2      859.09      953.31     28.38 o 
   4   2   2       31.01       20.59      8.93 o 
   5   2   2       15.77       30.41     20.27 o 
   6   2   2       10.23       33.64     25.58 o 
   7   2   2        1.03       12.10     27.60 o 
  -7   3   2        1.27       22.97     30.30 o 
  -6   3   2       94.91       89.93     28.47 o 
  -5   3   2       65.63       57.21     21.61 o 
  -4   3   2      404.51      398.60     23.23 o 
  -3   3   2      826.66      827.66     26.46 o 
  -2   3   2        0.03       14.34     14.12 o 
  -1   3   2       42.14       57.04      9.77 o 
   0   3   2     1002.70      962.39     33.79 o 
   1   3   2     5103.41     4780.56     44.04 o 
   2   3   2        0.02       25.96     14.81 o 
   3   3   2        6.54       13.41     10.95 o 
   4   3   2      188.32      197.34     20.96 o 
   5   3   2        9.27       29.80     17.55 o 
   6   3   2        0.01       33.94     27.78 o 
   7   3   2        2.12       36.94     30.67 o 
  -7   4   2        0.31       18.78     28.42 o 
  -6   4   2       11.81       36.72     24.11 o 
  -5   4   2       12.18       20.51     24.78 o 
  -4   4   2        4.25       17.38     14.99 o 
  -3   4   2        4.16       22.99     14.92 o 
  -2   4   2       22.74       22.60     10.48 o 
  -1   4   2       46.86       45.59      8.19 o 
   0   4   2      167.67      138.81     14.94 o 
   1   4   2      385.18      394.14     15.10 o 
   2   4   2       60.75       81.54     11.73 o 
   3   4   2       16.29       17.38     12.01 o 
   4   4   2       76.18      102.02     19.24 o 
   5   4   2       78.43       61.35     21.18 o 
   6   4   2       38.80       53.03     27.73 o 
   7   4   2        1.49        5.22     30.41 o 
  -7   5   2        1.36       15.16     28.49 o 
  -6   5   2       37.73       59.13     25.88 o 
  -5   5   2      103.70      105.45     28.08 o 
  -4   5   2       45.54       36.42     12.46 o 
  -3   5   2        1.03       23.31     12.46 o 
  -2   5   2     1491.57     1460.75     30.21 o 
  -1   5   2      727.50      720.20     19.69 o 
   0   5   2       39.01       45.09     11.60 o 
   1   5   2      110.75      115.50     12.14 o 
   2   5   2       17.09       44.14     15.85 o 
   3   5   2      396.55      422.39     23.12 o 
   4   5   2      154.96      169.20     21.95 o 
   5   5   2        0.40       36.08     26.03 o 
   6   5   2       41.87       51.39     24.22 o 
   7   5   2       42.34       38.43     26.03 o 
  -7   6   2        0.09        9.17     31.51 o 
  -6   6   2       22.23       40.15     28.62 o 
  -5   6   2        8.15       25.49     20.90 o 
  -4   6   2        7.42       23.61     16.22 o 
  -3   6   2        0.28       20.79     14.56 o 
  -2   6   2      431.12      459.16     20.72 o 
  -1   6   2     1222.88     1181.71     25.40 o 
   0   6   2      187.75      158.74     13.61 o 
   1   6   2     1874.06     1946.87     37.74 o 
   2   6   2      374.59      347.77     20.23 o 
   3   6   2       37.57       27.17     11.69 o 
   4   6   2        4.99       18.33     16.99 o 
   5   6   2        0.16       16.11     18.70 o 
   6   6   2        6.53       49.79     27.17 o 
   7   6   2        0.61        4.79     31.27 o 
  -7   7   2        1.18       12.08     29.69 o 
  -6   7   2        0.02       33.30     24.45 o 
  -5   7   2        1.13       20.62     22.77 o 
  -4   7   2       62.06       65.45     16.86 o 
  -3   7   2       39.87       38.73     12.72 o 
  -2   7   2        0.10       23.05     15.91 o 
  -1   7   2      357.61      395.33     23.98 o 
   0   7   2     4238.35     4302.79     92.66 o 
   1   7   2      783.16      797.79     26.74 o 
   2   7   2       10.42       15.57      8.86 o 
   3   7   2        8.92       13.07     13.09 o 
   4   7   2       34.42       29.03     12.98 o 
   5   7   2        0.14       22.38     25.21 o 
   6   7   2        0.62       26.93     25.04 o 
   7   7   2        0.00       18.50     27.97 o 
  -6   8   2        1.20       17.96     28.23 o 
  -5   8   2        6.16       24.13     23.40 o 
  -4   8   2       24.12       12.59     13.18 o 
  -3   8   2      446.02      452.86     27.56 o 
  -2   8   2      148.37      155.78     18.72 o 
  -1   8   2      288.45      331.32     61.74 o 
   0   8   2      530.19      597.84     17.90 o 
   1   8   2      466.97      441.19     31.07 o 
   2   8   2      131.59      121.60     16.39 o 
   3   8   2        1.77       16.20     13.20 o 
   4   8   2        1.01       15.94     15.01 o 
   5   8   2       49.93       63.47     24.02 o 
   6   8   2        5.76       36.36     25.90 o 
  -6   9   2        4.74       18.18     28.59 o 
  -5   9   2       55.89       67.54     23.25 o 
  -4   9   2      488.30      423.29     30.00 o 
  -3   9   2       64.21       62.58     15.94 o 
  -2   9   2      275.39      262.79     21.52 o 
  -1   9   2      454.64      438.84     22.13 o 
   0   9   2       85.74       84.23      5.78 o 
   1   9   2       24.66       30.71      9.10 o 
   2   9   2      101.15       98.12     15.72 o 
   3   9   2       55.49       75.84     18.33 o 
   4   9   2        3.16       18.65     18.91 o 
   5   9   2        4.63       14.43     21.13 o 
   6   9   2        9.39       30.08     24.50 o 
  -6  10   2        3.03       23.68     24.99 o 
  -5  10   2        5.07       27.60     22.06 o 
  -4  10   2        3.43       23.25     19.00 o 
  -3  10   2       50.02       24.78     14.66 o 
  -2  10   2      129.63      126.18     17.68 o 
  -1  10   2       30.09       20.40     10.18 o 
   0  10   2        2.81        8.80      9.94 o 
   1  10   2       27.22       13.22     13.41 o 
   2  10   2       81.29       70.45     56.72 o 
   3  10   2      398.92      334.51     25.73 o 
   4  10   2      112.03      138.94     24.78 o 
   5  10   2       87.68       72.59     23.72 o 
   6  10   2       12.99       34.72     26.14 o 
  -6  11   2        0.37       10.50     28.88 o 
  -5  11   2        1.24       -4.83     24.26 o 
  -4  11   2        3.81       30.64     22.90 o 
  -3  11   2        0.22       22.10     19.26 o 
  -2  11   2       42.08       34.81     12.57 o 
  -1  11   2     1239.06     1045.35     83.99 o 
   0  11   2       29.33       30.99     22.71 o 
   1  11   2        7.78        0.06     19.17 o 
   2  11   2       26.98       31.74     12.83 o 
   3  11   2       23.23       23.20     23.35 o 
   4  11   2        5.85       27.02     22.51 o 
   5  11   2        0.10       20.42     21.59 o 
   6  11   2        1.61       38.39     31.20 o 
  -5  12   2        6.10        9.12     28.12 o 
  -4  12   2        4.77       14.02     23.55 o 
  -3  12   2        2.07       12.53     22.71 o 
  -2  12   2       84.78       84.77     24.91 o 
  -1  12   2       23.63       22.75     18.63 o 
   0  12   2       20.92       61.63     24.43 o 
   1  12   2        8.43       42.68     31.68 o 
   2  12   2      436.55      429.57     36.14 o 
   3  12   2       10.06       31.55     38.34 o 
   4  12   2        3.00        5.24     22.99 o 
   5  12   2        1.45       23.96     26.29 o 
  -4  13   2       17.92       25.32     25.77 o 
  -3  13   2       17.54       34.22     23.74 o 
  -2  13   2      119.69       92.36     21.09 o 
  -1  13   2      363.60      441.41     61.29 o 
   0  13   2      104.90      113.37     28.38 o 
   1  13   2       16.54       51.93     30.06 o 
   2  13   2       43.39       53.59     22.51 o 
   3  13   2        0.26       23.63     25.77 o 
   4  13   2        2.73       17.10     27.60 o 
  -4  14   2        2.20       20.08     27.34 o 
  -3  14   2        0.01        7.57     26.01 o 
  -2  14   2        4.87       35.26     27.86 o 
  -1  14   2       54.18       67.58     23.79 o 
   0  14   2       57.38       82.36     29.16 o 
   1  14   2      267.38      245.88     36.03 o 
   2  14   2       21.37       17.21     25.53 o 
   3  14   2        1.52       18.65     33.79 o 
   4  14   2        0.44       21.35     38.64 o 
  -4  15   2        0.77      -14.06     26.31 o 
  -3  15   2        0.14       28.03     27.52 o 
  -2  15   2        4.96       39.33     26.87 o 
  -1  15   2       97.32      125.20     95.19 o 
   0  15   2       26.63       29.95     27.54 o 
   1  15   2        3.13       28.08     29.46 o 
   2  15   2        4.33       16.45     27.02 o 
   3  15   2        0.17        1.73     22.41 o 
   4  15   2        1.21      -24.17     27.60 o 
  -4  16   2        1.12       14.69     28.29 o 
  -3  16   2        4.64       47.14     32.91 o 
  -2  16   2        4.92       30.00     41.43 o 
  -1  16   2        0.75       67.97     29.98 o 
   0  16   2       23.44       69.44     36.83 o 
   1  16   2        1.36        3.73     27.41 o 
   2  16   2        2.57       29.74     29.39 o 
   3  16   2        7.59       26.57     28.40 o 
   4  16   2        0.32       40.39     32.48 o 
  -3  17   2        1.45        2.57     31.55 o 
  -2  17   2       10.16       63.10     24.35 o 
  -1  17   2        0.14       40.13     31.53 o 
   0  17   2        1.38       20.03     24.07 o 
   1  17   2        4.36       27.97     29.57 o 
   2  17   2       17.12       35.67     24.78 o 
   3  17   2        3.78       15.27     32.05 o 
  -2  18   2        3.14        5.07     33.88 o 
  -1  18   2       10.57       38.17     35.39 o 
   0  18   2        8.67        9.29     31.23 o 
   1  18   2       23.76       40.67     34.33 o 
   2  18   2        0.19       29.13     28.98 o 
   0  19   2        3.53       27.21     27.52 o 
  -7   1   3        7.06       30.97     30.86 o 
  -6   1   3      107.45       66.85     26.20 o 
  -5   1   3       40.66       42.66     19.75 o 
  -4   1   3      391.01      394.14     31.38 o 
  -3   1   3     1429.91     1507.76     28.62 o 
  -2   1   3      928.36     1003.17     16.95 o 
  -1   1   3     4526.02     4762.34     35.82 o 
   1   1   3      641.26      779.11     15.66 o 
   2   1   3        1.79       14.25     13.33 o 
   3   1   3      851.50      897.65     28.79 o 
   4   1   3      404.38      379.91     25.34 o 
   5   1   3       83.76       96.67     24.11 o 
   6   1   3       13.04       48.05     24.78 o 
   7   1   3       25.23       34.59     28.10 o 
  -7   2   3        2.73       30.38     30.34 o 
  -6   2   3       18.13       59.20     27.52 o 
  -5   2   3      256.31      276.50     34.98 o 
  -4   2   3       18.07       12.87      7.05 o 
  -3   2   3      485.12      507.89     22.36 o 
  -2   2   3      231.20      223.09     12.14 o 
  -1   2   3        4.93       23.96      9.51 o 
   0   2   3      166.12      170.56     11.39 o 
   1   2   3       14.13       13.35      9.94 o 
   2   2   3      102.61      103.75     12.83 o 
   3   2   3        9.46       19.11     13.76 o 
   4   2   3       45.17       47.98     13.50 o 
   5   2   3       12.32       28.08     20.98 o 
   6   2   3       87.16       94.26     26.55 o 
   7   2   3        4.38       23.74     30.06 o 
  -7   3   3        5.26       39.25     30.90 o 
  -6   3   3        2.58       22.41     27.95 o 
  -5   3   3      125.81      130.12     28.66 o 
  -4   3   3        7.54        7.59      9.27 o 
  -3   3   3       85.05       72.48     10.57 o 
  -2   3   3      827.25      804.37     22.90 o 
  -1   3   3     1607.66     1709.40     24.35 o 
   0   3   3     2812.60     2738.92     30.06 o 
   1   3   3     1227.46     1341.00     28.31 o 
   2   3   3        0.00       19.82     12.81 o 
   3   3   3      198.95      196.00     19.19 o 
   4   3   3      106.26      130.29     19.62 o 
   5   3   3        0.30       21.39     21.72 o 
   6   3   3       50.93       40.13     23.18 o 
   7   3   3        1.49       33.15     26.27 o 
  -7   4   3        0.26       19.15     30.21 o 
  -6   4   3       25.83       39.57     25.21 o 
  -5   4   3      273.30      266.82     35.26 o 
  -4   4   3       28.84       24.95      8.52 o 
  -3   4   3     2574.73     2768.72     46.21 o 
  -2   4   3     3889.01     4144.44     45.07 o 
  -1   4   3      504.59      484.60     18.14 o 
   0   4   3      279.41      263.44     17.88 o 
   1   4   3      470.66      447.34     18.20 o 
   2   4   3      165.09      142.33     14.84 o 
   3   4   3     1088.25     1111.21     33.43 o 
   4   4   3      621.90      620.76     31.10 o 
   5   4   3        4.43       35.04     24.76 o 
   6   4   3       68.36       75.26     25.60 o 
   7   4   3        1.79       11.19     31.03 o 
  -7   5   3        3.55       13.63     31.38 o 
  -6   5   3       27.11       31.70     26.63 o 
  -5   5   3        1.16       24.24     23.46 o 
  -4   5   3        0.12       19.39     16.89 o 
  -3   5   3       11.25       21.41     10.95 o 
  -2   5   3      213.38      227.14     16.97 o 
  -1   5   3      212.30      233.35     16.07 o 
   0   5   3      126.61      171.05     38.71 o 
   1   5   3       66.06       87.14     10.11 o 
   2   5   3       23.10       31.98      9.75 o 
   3   5   3      173.75      213.38     20.77 o 
   4   5   3       43.52       34.12     14.38 o 
   5   5   3        5.04       26.24     22.06 o 
   6   5   3        0.12       29.57     26.55 o 
   7   5   3        7.69       22.94     26.91 o 
  -7   6   3        1.72       21.61     31.33 o 
  -6   6   3       12.76       51.56     29.16 o 
  -5   6   3       95.01       91.18     25.88 o 
  -4   6   3        0.29       19.54     17.77 o 
  -3   6   3       25.82       39.55     12.31 o 
  -2   6   3      694.61      678.90     22.75 o 
  -1   6   3      414.33      440.74     22.51 o 
   0   6   3      880.16      934.38     27.82 o 
   1   6   3     1406.68     1383.27     25.45 o 
   2   6   3       15.57       16.60      8.95 o 
   3   6   3      189.29      201.98     20.01 o 
   4   6   3        5.56       18.48     12.14 o 
   5   6   3        0.03       31.57     23.38 o 
   6   6   3       21.15       32.48     24.41 o 
   7   6   3        0.58       13.07     24.97 o 
  -7   7   3        1.09       43.65     32.71 o 
  -6   7   3        1.50       16.91     26.37 o 
  -5   7   3       31.64       46.45     23.18 o 
  -4   7   3      145.21      122.25     19.84 o 
  -3   7   3       25.30       33.99     13.13 o 
  -2   7   3       76.07       63.96     13.46 o 
  -1   7   3        2.94        6.36      4.98 o 
   0   7   3      102.89      141.98     29.00 o 
   1   7   3        3.24       29.91     12.16 o 
   2   7   3       98.31      109.87     15.53 o 
   3   7   3       15.31       30.13     14.21 o 
   4   7   3        3.18       28.62     16.71 o 
   5   7   3       33.26       51.37     24.07 o 
   6   7   3        7.36       23.16     26.29 o 
   7   7   3        0.12       11.73     31.33 o 
  -6   8   3        2.00       18.31     28.62 o 
  -5   8   3        0.08       18.16     23.16 o 
  -4   8   3      362.21      334.15     28.62 o 
  -3   8   3      125.04      124.19     18.89 o 
  -2   8   3      581.84      592.32     24.91 o 
  -1   8   3        1.98        8.35     13.76 o 
   0   8   3      164.13      215.76     26.18 o 
   1   8   3        1.91       26.37     12.55 o 
   2   8   3       31.37       40.54     11.15 o 
   3   8   3      192.10      193.67     21.91 o 
   4   8   3       93.77       68.10     18.76 o 
   5   8   3       73.40      108.97     26.85 o 
   6   8   3        2.74       36.40     27.45 o 
  -6   9   3        0.01       30.79     25.36 o 
  -5   9   3        3.75       30.51     23.51 o 
  -4   9   3       29.66       35.93     14.64 o 
  -3   9   3      169.82      212.67     24.20 o 
  -2   9   3        4.47       22.84     16.52 o 
  -1   9   3       90.27      106.18     19.17 o 
   0   9   3       73.34       83.54     19.86 o 
   1   9   3       88.16       73.92     10.65 o 
   2   9   3       90.39       95.79     14.86 o 
   3   9   3        5.34       16.78     11.60 o 
   4   9   3       40.81       18.89     11.21 o 
   5   9   3        1.87       18.11     22.19 o 
   6   9   3        3.70       15.10     28.64 o 
  -6  10   3        4.62       20.42     26.55 o 
  -5  10   3       19.90       20.34     25.47 o 
  -4  10   3       64.28       69.01     18.33 o 
  -3  10   3     1040.22     1065.17     57.58 o 
  -2  10   3       13.67       16.17     11.56 o 
  -1  10   3      197.88      193.24     23.55 o 
   0  10   3       63.01       69.12     18.01 o 
   1  10   3        0.01       -6.02     25.55 o 
   2  10   3      400.56      333.56     48.05 o 
   3  10   3        1.27       14.43     18.93 o 
   4  10   3      288.16      324.83     30.54 o 
   5  10   3       55.50       60.90     22.25 o 
   6  10   3        7.72        9.88     25.68 o 
  -6  11   3        2.56       19.39     26.42 o 
  -5  11   3        0.20       21.69     25.25 o 
  -4  11   3       54.77       44.36     17.12 o 
  -3  11   3      139.68      134.89     21.39 o 
  -2  11   3     1645.26     1456.55     51.02 o 
  -1  11   3        6.41       58.07     27.50 o 
   0  11   3        5.72       42.96     42.20 o 
   1  11   3        7.23       22.34     16.56 o 
   2  11   3        4.03       25.83     14.69 o 
   3  11   3     1026.27     1001.12     58.83 o 
   4  11   3       69.43       83.33     21.52 o 
   5  11   3       11.68       10.59     25.51 o 
   6  11   3        0.58       -6.84     26.27 o 
  -5  12   3        5.34       12.18     25.36 o 
  -4  12   3      100.89       87.27     23.25 o 
  -3  12   3      298.79      307.62     31.03 o 
  -2  12   3      249.62      254.81     26.05 o 
  -1  12   3      157.44      186.92     30.19 o 
   0  12   3        4.85       18.39     24.73 o 
   1  12   3       47.01       38.77     19.88 o 
   2  12   3       69.47       82.36     22.54 o 
   3  12   3       68.96       40.09     38.54 o 
   4  12   3      127.19       90.79     25.79 o 
   5  12   3       16.78       16.73     22.49 o 
  -5  13   3        0.01        7.40     35.84 o 
  -4  13   3       10.92       24.56     24.26 o 
  -3  13   3        1.33       15.87     30.58 o 
  -2  13   3       62.05       85.83     26.09 o 
  -1  13   3      114.71      103.90     27.95 o 
   0  13   3       30.07       29.37     27.24 o 
   1  13   3        0.01       11.99     21.07 o 
   2  13   3       65.70       44.77     19.93 o 
   3  13   3       42.87       56.65     26.24 o 
   4  13   3        1.27       14.36     30.06 o 
  -5  14   3        0.78       32.11     28.10 o 
  -4  14   3       13.16       57.75     28.75 o 
  -3  14   3       24.16       22.25     31.51 o 
  -2  14   3       73.41       45.89     38.23 o 
  -1  14   3      180.90      144.48     31.53 o 
   0  14   3       94.36      106.31     27.34 o 
   1  14   3       27.89       28.57     21.13 o 
   2  14   3       61.03       68.04     47.77 o 
   3  14   3       43.81       34.61     20.29 o 
   4  14   3        0.53       20.46     25.86 o 
  -4  15   3       30.32       21.82     19.80 o 
  -3  15   3       11.00       33.10     27.71 o 
  -2  15   3        1.49       49.38     27.86 o 
  -1  15   3       17.12       63.47     29.11 o 
   0  15   3        4.94       20.46     25.34 o 
   1  15   3        1.38        2.98     29.16 o 
   2  15   3        2.71       16.35     26.68 o 
   3  15   3        0.38       30.51     30.54 o 
   4  15   3        3.83       27.06     28.27 o 
  -4  16   3        3.52       12.53     32.26 o 
  -3  16   3       16.99       43.39     43.13 o 
  -2  16   3        4.33       53.59     33.23 o 
  -1  16   3        0.11       31.61     23.76 o 
   0  16   3        2.39       15.42     22.25 o 
   1  16   3        0.47        0.75     24.30 o 
   2  16   3        4.72        1.49     28.44 o 
   3  16   3        4.36        3.82     40.69 o 
   4  16   3        2.41       26.72     29.65 o 
  -3  17   3        6.83       17.42     46.73 o 
  -2  17   3        0.00       19.58     34.59 o 
  -1  17   3        0.42       29.67     29.48 o 
   0  17   3        0.02        1.64     28.01 o 
   1  17   3        2.27       29.00     27.26 o 
   2  17   3        5.21       51.07     31.81 o 
   3  17   3        0.22       55.16     33.86 o 
  -2  18   3        0.00      -20.44     37.24 o 
  -1  18   3        2.56       45.87     29.52 o 
   0  18   3        1.79       23.55     28.51 o 
   1  18   3        3.02       18.96     33.17 o 
   2  18   3        0.28       32.61     28.34 o 
   0  19   3        3.99        6.15     35.82 o 
  -7   0   4        3.46       19.08     30.92 o 
  -6   0   4       68.92       81.69     32.50 o 
  -5   0   4      268.64      293.88     34.59 o 
  -4   0   4      501.89      498.84     34.07 o 
  -3   0   4        2.57       23.03     19.65 o 
  -2   0   4     2814.28     2948.74     38.23 o 
  -1   0   4      240.95      243.06     11.41 o 
   0   0   4     2464.53     1941.30     81.90 o 
   1   0   4     4885.71     4472.16     32.05 o 
   2   0   4     2475.56     2617.83     37.59 o 
   3   0   4       49.31       37.22     10.33 o 
   4   0   4       70.17       66.55     16.13 o 
   5   0   4        3.20       21.24     22.00 o 
   6   0   4       24.05       28.08     21.46 o 
   7   0   4       11.61       32.39     23.31 o 
  -7   1   4        0.78       16.76     30.04 o 
  -6   1   4        9.05       39.83     26.50 o 
  -5   1   4       77.47       83.28     22.92 o 
  -4   1   4       41.30       39.10     17.38 o 
  -3   1   4      856.57      854.20     17.68 o 
  -2   1   4       35.81       43.84      7.12 o 
  -1   1   4     2297.03     2157.06     24.26 o 
   0   1   4      628.60      576.90      8.78 o 
   1   1   4     1249.59     1250.67     18.05 o 
   2   1   4      383.74      389.44     19.11 o 
   3   1   4       40.84       45.26     12.53 o 
   4   1   4       23.47       30.17     12.57 o 
   5   1   4       62.38       62.75     21.26 o 
   6   1   4        3.37       33.27     25.58 o 
   7   1   4        5.19       29.93     29.48 o 
  -7   2   4        0.18        2.20     31.14 o 
  -6   2   4       17.48       29.54     25.75 o 
  -5   2   4       33.07       40.54     18.87 o 
  -4   2   4        7.68       24.82     17.47 o 
  -3   2   4      128.59      123.57     14.12 o 
  -2   2   4     1402.20     1353.88     25.25 o 
  -1   2   4      300.24      350.92     14.23 o 
   0   2   4     4518.55     4080.53     54.82 o 
   1   2   4    10301.41    10106.32    188.28 o 
   2   2   4      204.84      225.83     16.17 o 
   3   2   4      170.43      181.49     20.14 o 
   4   2   4       17.88       27.78     14.00 o 
   5   2   4        1.61       19.13     21.61 o 
   6   2   4       19.55       43.80     29.09 o 
   7   2   4       16.84       11.54     28.53 o 
  -7   3   4        0.54       24.89     30.13 o 
  -6   3   4       19.31       62.06     26.20 o 
  -5   3   4        9.10       38.97     19.82 o 
  -4   3   4       50.72       57.21     14.53 o 
  -3   3   4      514.63      513.91     19.41 o 
  -2   3   4        5.60       15.57     11.52 o 
  -1   3   4      105.81      114.25     11.90 o 
   0   3   4     8810.89     8241.14     53.57 o 
   1   3   4      288.37      267.73     16.63 o 
   2   3   4       54.90       46.73     10.65 o 
   3   3   4        0.09       15.03     15.61 o 
   4   3   4      269.72      265.07     23.55 o 
   5   3   4       61.94       80.18     24.02 o 
   6   3   4        8.14       27.69     23.55 o 
   7   3   4       25.87       33.90     28.75 o 
  -7   4   4        0.91        6.77     32.24 o 
  -6   4   4        5.62       12.01     28.31 o 
  -5   4   4      106.56       85.31     25.94 o 
  -4   4   4      142.30      137.43     19.97 o 
  -3   4   4       86.87       91.84     15.44 o 
  -2   4   4      180.94      240.06     17.23 o 
  -1   4   4      886.12      917.52     18.93 o 
   0   4   4      120.16      110.43      6.25 o 
   1   4   4       60.68       50.61      9.12 o 
   2   4   4      156.69      205.47     16.52 o 
   3   4   4        0.97       18.57     15.96 o 
   4   4   4        1.40       24.50     18.78 o 
   5   4   4        4.13       28.47     21.56 o 
   6   4   4        3.89       14.97     21.56 o 
   7   4   4        7.01        3.45     28.72 o 
  -7   5   4        3.55        6.02     32.41 o 
  -6   5   4      152.09      152.27     33.23 o 
  -5   5   4      109.48      105.62     25.17 o 
  -4   5   4       43.24       33.58     11.58 o 
  -3   5   4      740.89      769.19     28.64 o 
  -2   5   4     1300.04     1356.44     29.78 o 
  -1   5   4      153.93      125.83     11.08 o 
   0   5   4      657.72      724.12     30.71 o 
   1   5   4      405.49      367.79     18.29 o 
   2   5   4       34.32       27.82      9.25 o 
   3   5   4      468.11      466.73     26.16 o 
   4   5   4       11.48       21.37     13.91 o 
   5   5   4       34.25       41.73     19.37 o 
   6   5   4       21.35       47.23     26.63 o 
   7   5   4        8.32        8.43     28.10 o 
  -7   6   4        0.08       21.59     29.18 o 
  -6   6   4        0.28       21.95     25.60 o 
  -5   6   4       70.83       68.02     23.38 o 
  -4   6   4        6.51       11.88     16.67 o 
  -3   6   4        7.23       24.20     14.92 o 
  -2   6   4       30.53       20.21     13.78 o 
  -1   6   4       78.91       67.80      9.66 o 
   0   6   4     3092.52     3131.40     46.86 o 
   1   6   4      298.70      320.24     20.79 o 
   2   6   4       73.20       77.46     13.13 o 
   3   6   4      189.05      201.24     21.50 o 
   4   6   4        4.05       31.44     17.77 o 
   5   6   4        2.36       17.73     23.92 o 
   6   6   4        0.74       16.37     24.76 o 
   7   6   4        2.97       25.40     27.67 o 
  -7   7   4        0.30       25.40     33.21 o 
  -6   7   4        1.65       26.18     29.63 o 
  -5   7   4        1.86       14.99     20.23 o 
  -4   7   4       25.34       25.34     11.45 o 
  -3   7   4       36.59       37.93     13.52 o 
  -2   7   4       78.63       80.35     13.09 o 
  -1   7   4        0.07       26.33     11.88 o 
   0   7   4     1816.84     1947.06     79.79 o 
   1   7   4     2190.69     2176.77    144.46 o 
   2   7   4        6.97       16.52      9.53 o 
   3   7   4        5.37       23.55     13.11 o 
   4   7   4        0.01       29.41     18.87 o 
   5   7   4       57.65       34.01     18.59 o 
   6   7   4        1.74        3.06     28.47 o 
   7   7   4        0.35       29.52     28.70 o 
  -6   8   4        0.09       11.24     28.14 o 
  -5   8   4       62.11       49.28     21.72 o 
  -4   8   4      152.94      139.63     20.81 o 
  -3   8   4       24.56       27.84     11.69 o 
  -2   8   4        0.22       17.19     14.21 o 
  -1   8   4       41.46       47.08     11.21 o 
   0   8   4      502.59      581.92     29.57 o 
   1   8   4      393.14      419.76     38.75 o 
   2   8   4      332.09      331.15     25.30 o 
   3   8   4       51.76       54.04     15.33 o 
   4   8   4      126.26       99.11     20.38 o 
   5   8   4        6.52       14.73     21.61 o 
   6   8   4        2.74        4.59     26.16 o 
  -6   9   4        0.05       27.13     26.52 o 
  -5   9   4       22.96       38.47     21.46 o 
  -4   9   4       14.84       26.74     15.79 o 
  -3   9   4       59.38       50.20     14.41 o 
  -2   9   4        2.16       16.28     10.31 o 
  -1   9   4       76.12       44.90     24.73 o 
   0   9   4      175.45      182.33     24.17 o 
   1   9   4        0.08       28.38     26.27 o 
   2   9   4       38.24       52.92     13.15 o 
   3   9   4       82.74       90.33     19.02 o 
   4   9   4       23.68       25.66     16.76 o 
   5   9   4      114.58      156.04     30.90 o 
   6   9   4        7.74       19.58     29.16 o 
  -6  10   4        0.01       15.29     27.00 o 
  -5  10   4       44.99       29.59     18.80 o 
  -4  10   4      140.05      134.09     22.71 o 
  -3  10   4      148.57      138.12     29.26 o 
  -2  10   4      524.21      512.29     30.54 o 
  -1  10   4      170.89      140.19     15.14 o 
   0  10   4        8.38       53.63     25.32 o 
   1  10   4       19.96       39.03     23.42 o 
   2  10   4      151.86      144.66     15.98 o 
   3  10   4      128.45      121.65     27.99 o 
   4  10   4        9.49       27.24     15.07 o 
   5  10   4        0.14       15.98     24.02 o 
   6  10   4        4.74        2.85     28.14 o 
  -6  11   4        0.00       20.62     24.39 o 
  -5  11   4        9.11       16.32     22.38 o 
  -4  11   4        8.16       43.13     23.59 o 
  -3  11   4       83.25       86.17     19.28 o 
  -2  11   4       20.29       38.56     39.03 o 
  -1  11   4       78.21      114.29     37.54 o 
   0  11   4       51.23      106.23     39.29 o 
   1  11   4        0.05       12.46     24.95 o 
   2  11   4      421.20      454.87     36.72 o 
   3  11   4        0.85       67.65     29.59 o 
   4  11   4       11.67       18.27     19.95 o 
   5  11   4       18.95        6.19     26.50 o 
   6  11   4        0.00        8.76     29.50 o 
  -5  12   4        2.23        3.26     27.13 o 
  -4  12   4        1.25       27.45     34.81 o 
  -3  12   4        8.56       44.32     24.04 o 
  -2  12   4       60.15       94.39     27.71 o 
  -1  12   4      779.50      711.85     42.16 o 
   0  12   4       19.03       48.87     33.99 o 
   1  12   4       51.89       49.21     22.92 o 
   2  12   4       36.52       19.04     15.98 o 
   3  12   4       44.25       49.04     21.87 o 
   4  12   4        0.51       23.01     17.29 o 
   5  12   4        3.10        5.95     25.79 o 
  -5  13   4        5.18        2.70     25.79 o 
  -4  13   4        1.85       51.60     24.82 o 
  -3  13   4       20.79       59.07     22.66 o 
  -2  13   4       15.05       33.75     21.28 o 
  -1  13   4       11.75       51.37     26.22 o 
   0  13   4       14.19       59.69     26.42 o 
   1  13   4      139.84      128.20     29.16 o 
   2  13   4      336.69      346.14     36.19 o 
   3  13   4       65.35       44.96     21.11 o 
   4  13   4       15.50       10.26     18.44 o 
  -5  14   4        3.57        3.08     27.02 o 
  -4  14   4        8.17       -4.14     31.36 o 
  -3  14   4        1.58       13.09     26.96 o 
  -2  14   4        2.22       24.67     20.25 o 
  -1  14   4        5.85       26.24     30.45 o 
   0  14   4      256.74      214.16     85.76 o 
   1  14   4       16.41       25.02     28.77 o 
   2  14   4       28.75       41.04     25.06 o 
   3  14   4        2.71       30.43     28.01 o 
   4  14   4        1.95       44.62     26.76 o 
  -4  15   4        6.39       78.63     34.76 o 
  -3  15   4        0.46       29.98     27.47 o 
  -2  15   4        3.69       15.48     22.25 o 
  -1  15   4        6.82       30.49     21.67 o 
   0  15   4        0.04       32.41     25.62 o 
   1  15   4       43.39       42.14     33.12 o 
   2  15   4       13.22       48.91     28.34 o 
   3  15   4       10.36       25.51     28.90 o 
   4  15   4        0.55       27.34     23.63 o 
  -4  16   4        8.08        9.19     31.89 o 
  -3  16   4        0.48       18.98     21.20 o 
  -2  16   4        7.26       38.97     24.52 o 
  -1  16   4       16.61       76.36     28.85 o 
   0  16   4       10.41       47.68     25.36 o 
   1  16   4       52.22       50.57     24.95 o 
   2  16   4        2.35       20.79     29.48 o 
   3  16   4        2.78        6.77     30.95 o 
   4  16   4        5.45      -15.20     29.69 o 
  -3  17   4        0.00       12.23     30.69 o 
  -2  17   4        0.15       25.71     32.78 o 
  -1  17   4       13.50       34.74     31.92 o 
   0  17   4        4.85       11.21     32.45 o 
   1  17   4        0.00      -11.45     31.27 o 
   2  17   4        1.71       13.89     32.07 o 
   3  17   4        4.53       -0.09     40.76 o 
  -2  18   4        0.55       22.15     34.89 o 
  -1  18   4        8.07        8.11     33.15 o 
   0  18   4       22.67        0.15     34.24 o 
   1  18   4        2.90       25.58     34.01 o 
   2  18   4        4.43       19.32     29.37 o 
   0  19   4        2.27       53.42     36.29 o 
  -7   1   5        3.73        7.83     30.02 o 
  -6   1   5       42.76       49.62     23.57 o 
  -5   1   5       93.05       85.01     25.23 o 
  -4   1   5      140.56      116.04     21.69 o 
  -3   1   5       20.89       12.85      6.12 o 
  -2   1   5      103.34      120.78     10.67 o 
  -1   1   5      223.17      196.09     12.62 o 
   0   1   5     2125.12     2199.09     28.34 o 
   1   1   5    10387.61     9316.77    177.09 o 
   2   1   5     3463.50     3361.73     49.88 o 
   3   1   5        0.60       21.18     13.89 o 
   4   1   5        8.65       14.90     11.21 o 
   5   1   5        6.36       23.51     18.96 o 
   6   1   5        9.38       35.04     21.87 o 
   7   1   5        0.26        9.32     26.68 o 
  -7   2   5        0.08        7.46     29.69 o 
  -6   2   5       33.61       50.50     24.69 o 
  -5   2   5        4.19       26.85     26.76 o 
  -4   2   5       21.77       28.70     15.53 o 
  -3   2   5      412.38      432.22     13.43 o 
  -2   2   5      490.99      531.05     18.39 o 
  -1   2   5      261.64      233.76     13.69 o 
   0   2   5      973.99      961.72     15.07 o 
   2   2   5       81.73       73.43     13.46 o 
   3   2   5      116.97      110.26     16.17 o 
   4   2   5      626.45      585.18     29.52 o 
   5   2   5       29.46       36.66     19.15 o 
   6   2   5       21.55       22.36     23.05 o 
   7   2   5        0.40        5.59     30.15 o 
  -7   3   5        9.40        7.38     31.92 o 
  -6   3   5        9.14       14.41     27.02 o 
  -5   3   5      652.54      718.56     46.86 o 
  -4   3   5       40.29       45.16     12.18 o 
  -3   3   5        2.87        9.55     11.41 o 
  -2   3   5       39.04       31.64      9.94 o 
  -1   3   5        5.17       16.48     13.82 o 
   0   3   5      474.01      428.77     20.14 o 
   1   3   5     1254.95     1300.87     24.11 o 
   2   3   5      102.17       95.53     12.57 o 
   3   3   5        0.36       19.71     13.09 o 
   4   3   5      171.40      173.77     23.07 o 
   5   3   5       12.48       49.40     24.67 o 
   6   3   5       33.77       46.32     23.29 o 
   7   3   5        4.76       31.98     27.58 o 
  -7   4   5        0.00       21.48     30.02 o 
  -6   4   5        0.01       42.18     30.28 o 
  -5   4   5      105.99      105.65     25.99 o 
  -4   4   5       12.02       35.04     14.17 o 
  -3   4   5        2.98       18.65     13.20 o 
  -2   4   5     3360.54     3421.70     43.80 o 
  -1   4   5       50.09       58.63     10.01 o 
   0   4   5      102.80      112.89     14.60 o 
   1   4   5       20.00       26.31     13.05 o 
   2   4   5       34.75       31.53     10.35 o 
   3   4   5      941.74      952.58     34.31 o 
   4   4   5       30.64       32.15     13.56 o 
   5   4   5       22.89       43.17     19.95 o 
   6   4   5        8.23       22.82     24.07 o 
   7   4   5        6.63       18.01     27.47 o 
  -7   5   5        0.15       14.64     31.25 o 
  -6   5   5        1.74       18.14     25.58 o 
  -5   5   5        7.02       29.03     25.81 o 
  -4   5   5       34.32       25.36     11.80 o 
  -3   5   5       45.96       43.13     12.81 o 
  -2   5   5      492.13      537.16     22.56 o 
  -1   5   5      109.26      123.54     10.95 o 
   0   5   5      411.21      403.80      6.92 o 
   1   5   5      347.23      357.69     20.23 o 
   2   5   5     1127.28     1112.70     30.08 o 
   3   5   5       17.11       24.33     11.34 o 
   4   5   5      125.20      110.26     20.08 o 
   5   5   5        0.04        3.28     21.63 o 
   6   5   5        0.01       22.62     24.09 o 
   7   5   5        0.59       29.95     31.98 o 
  -7   6   5        3.77       22.38     31.29 o 
  -6   6   5       23.18       40.80     24.76 o 
  -5   6   5       12.26       34.89     25.23 o 
  -4   6   5      228.73      223.56     24.37 o 
  -3   6   5       79.64       66.83     15.18 o 
  -2   6   5      129.85      131.57     15.20 o 
  -1   6   5       73.69       66.55      9.10 o 
   0   6   5      340.14      346.18     26.35 o 
   1   6   5      611.12      635.06     18.96 o 
   2   6   5       17.93       19.06      8.91 o 
   3   6   5      124.29      112.07     16.99 o 
   4   6   5      109.39      114.68     20.59 o 
   5   6   5        0.61       19.86     21.69 o 
   6   6   5        0.27       37.54     29.05 o 
   7   6   5       10.38        7.85     26.52 o 
  -7   7   5        1.04       21.33     34.42 o 
  -6   7   5        8.80       22.79     25.32 o 
  -5   7   5       35.33       47.79     21.69 o 
  -4   7   5       30.34       36.92     14.84 o 
  -3   7   5       44.76       32.02     12.68 o 
  -2   7   5       10.13       11.82     10.05 o 
  -1   7   5      133.72      119.90     12.23 o 
   0   7   5      144.48      102.02     26.44 o 
   1   7   5      423.91      417.45     16.76 o 
   2   7   5     1388.00     1382.86     33.21 o 
   3   7   5      116.05      116.90     20.10 o 
   4   7   5      103.06       81.11     18.42 o 
   5   7   5       52.09       52.94     25.04 o 
   6   7   5        8.70        9.21     25.66 o 
  -6   8   5        2.29       15.57     29.07 o 
  -5   8   5        9.96       16.04     24.67 o 
  -4   8   5       32.21       39.53     17.21 o 
  -3   8   5      771.00      722.18     31.85 o 
  -2   8   5       31.78       35.24     11.95 o 
  -1   8   5       14.91       30.10      7.70 o 
   0   8   5      672.51      786.49     57.60 o 
   1   8   5       58.55       64.09      7.70 o 
   2   8   5       55.06       56.37     11.80 o 
   3   8   5       30.29       45.37     15.89 o 
   4   8   5       13.50       32.35     15.57 o 
   5   8   5       16.89       25.96     21.26 o 
   6   8   5        0.51       -5.87     27.54 o 
  -6   9   5        2.18       13.80     27.95 o 
  -5   9   5       14.81       30.95     22.86 o 
  -4   9   5        3.46       15.38     19.62 o 
  -3   9   5      760.99      750.22     33.94 o 
  -2   9   5      321.42      309.45     24.28 o 
  -1   9   5       46.65       62.04      8.22 o 
   0   9   5      183.42      210.13     24.71 o 
   1   9   5        7.55        6.30     21.80 o 
   2   9   5       38.85       40.71     11.71 o 
   3   9   5       10.25       25.02     14.79 o 
   4   9   5       26.09       38.73     16.69 o 
   5   9   5       63.41       47.55     20.79 o 
   6   9   5        2.12        5.37     24.11 o 
  -6  10   5        1.23       29.93     27.24 o 
  -5  10   5        3.34       39.10     25.77 o 
  -4  10   5      105.55       80.82     22.00 o 
  -3  10   5        2.82        9.45     17.55 o 
  -2  10   5      528.41      448.35     59.56 o 
  -1  10   5      457.75      492.37     32.24 o 
   0  10   5       33.33       25.32     13.84 o 
   1  10   5       26.74       15.16     22.58 o 
   2  10   5        3.73       10.70     10.72 o 
   3  10   5        8.71       11.39     14.73 o 
   4  10   5      100.39      102.99     22.82 o 
   5  10   5       14.66       23.61     24.95 o 
   6  10   5        2.69       14.77     24.84 o 
  -6  11   5        4.02       13.24     28.10 o 
  -5  11   5       13.84       20.10     21.69 o 
  -4  11   5        0.54       24.61     21.78 o 
  -3  11   5      113.31      103.08     21.52 o 
  -2  11   5      152.54      159.97     24.63 o 
  -1  11   5       73.02       59.48     19.17 o 
   0  11   5      118.59      180.30     36.38 o 
   1  11   5       95.24      121.82     24.73 o 
   2  11   5       46.70       41.56     17.10 o 
   3  11   5       45.30       77.68     25.12 o 
   4  11   5       41.59       20.79     17.92 o 
   5  11   5       55.22       63.53     23.83 o 
   6  11   5        0.00       31.57     28.64 o 
  -5  12   5        0.08       24.13     20.68 o 
  -4  12   5       15.43       30.08     31.01 o 
  -3  12   5       10.51       14.23     21.33 o 
  -2  12   5       46.82       52.42     19.58 o 
  -1  12   5       78.64       78.22     29.26 o 
   0  12   5      356.39      363.99     35.28 o 
   1  12   5       14.53        1.81     30.45 o 
   2  12   5      129.07      149.59     30.51 o 
   3  12   5        1.85       40.26     25.62 o 
   4  12   5       20.41       19.00     15.68 o 
   5  12   5        0.17        9.17     22.06 o 
  -5  13   5        8.01       23.51     21.48 o 
  -4  13   5       10.88       29.78     19.67 o 
  -3  13   5       12.36       15.05     23.27 o 
  -2  13   5      141.03       93.22     31.61 o 
  -1  13   5        4.11       32.05     22.77 o 
   0  13   5        1.24       43.32     29.03 o 
   1  13   5       45.91       34.12     23.03 o 
   2  13   5        0.48       33.08     22.62 o 
   3  13   5        0.18        3.62     24.13 o 
   4  13   5        5.84       38.71     24.58 o 
   5  13   5        1.79       22.25     27.06 o 
  -5  14   5        7.20       36.29     38.41 o 
  -4  14   5        4.29       12.90     27.47 o 
  -3  14   5        2.65       21.26     24.52 o 
  -2  14   5       46.66       39.29     18.61 o 
  -1  14   5       19.72       50.01     22.02 o 
   0  14   5       34.71       39.05     22.79 o 
   1  14   5       13.83       26.68     24.24 o 
   2  14   5        8.77       12.14     31.72 o 
   3  14   5        6.03       38.19     26.50 o 
   4  14   5        0.92       -2.16     24.95 o 
  -4  15   5        1.53       -7.40     28.21 o 
  -3  15   5        7.81        6.69     31.27 o 
  -2  15   5       12.12       46.75     42.89 o 
  -1  15   5        6.24       30.02     27.73 o 
   0  15   5        2.09       35.82     30.43 o 
   1  15   5        9.83       32.50     28.75 o 
   2  15   5       15.32       -1.85     28.01 o 
   3  15   5        1.14       27.58     39.49 o 
   4  15   5       13.05       12.49     23.29 o 
  -4  16   5        4.48       27.39     30.06 o 
  -3  16   5        0.81       35.75     26.52 o 
  -2  16   5        0.13       14.47     26.65 o 
  -1  16   5        0.01       21.72     29.05 o 
   0  16   5        9.04       39.44     27.62 o 
   1  16   5        9.28       38.92     31.98 o 
   2  16   5        0.24       23.14     29.76 o 
   3  16   5        1.52       24.52     33.38 o 
   4  16   5        0.89        6.56     58.51 o 
  -3  17   5       12.20       28.23     27.11 o 
  -2  17   5        0.27       13.15     31.38 o 
  -1  17   5        8.27       17.47     49.97 o 
   0  17   5       11.16       41.10     31.40 o 
   1  17   5        5.21       -5.05     38.67 o 
   2  17   5       17.35       14.53     32.05 o 
   3  17   5        0.78       32.05     31.85 o 
  -2  18   5        5.03       33.79     35.80 o 
  -1  18   5        0.85       32.95     33.99 o 
   0  18   5       11.52       10.63     28.72 o 
   1  18   5        8.86       23.76     35.82 o 
   2  18   5        2.50       38.51     37.16 o 
  -7   0   6        0.32        2.26     30.06 o 
  -6   0   6       52.99       47.25     23.98 o 
  -5   0   6      315.08      343.12     37.59 o 
  -4   0   6      158.96      160.87     27.43 o 
  -3   0   6      187.65      188.20     11.64 o 
  -2   0   6      107.43      135.64     11.80 o 
  -1   0   6        2.52       21.07     12.38 o 
   0   0   6    10098.10    10649.58     80.72 o 
   2   0   6     1700.82     1544.27     30.02 o 
   3   0   6      203.01      189.53     18.70 o 
   4   0   6       80.15       60.99     18.68 o 
   5   0   6        1.19       28.90     22.45 o 
   6   0   6      105.50       95.38     31.40 o 
   7   0   6        0.65       14.60     31.36 o 
  -7   1   6        1.31       30.43     31.40 o 
  -6   1   6        0.14       19.28     24.80 o 
  -5   1   6      696.13      659.75     43.47 o 
  -4   1   6      245.05      231.67     29.07 o 
  -3   1   6      175.02      188.93      9.79 o 
  -2   1   6     1144.77     1125.94     23.74 o 
  -1   1   6      410.92      413.91     15.63 o 
   0   1   6    11337.38    10736.25     74.07 o 
   1   1   6     1122.35     1031.96     39.20 o 
   2   1   6      528.54      519.52     20.40 o 
   3   1   6       83.98       77.14     13.52 o 
   4   1   6      114.21      119.17     19.24 o 
   5   1   6        9.37       24.04     19.95 o 
   6   1   6        8.91       44.79     22.90 o 
   7   1   6       48.02       37.18     26.78 o 
  -7   2   6        5.19       31.53     30.21 o 
  -6   2   6        4.49       24.02     25.10 o 
  -5   2   6      206.15      221.94     34.78 o 
  -4   2   6       28.22       57.62     21.26 o 
  -3   2   6       13.91       13.00      6.32 o 
  -2   2   6      340.07      332.72     18.42 o 
  -1   2   6       13.74       22.66     12.31 o 
   0   2   6      817.06      881.27     13.97 o 
   1   2   6    21666.96    21653.80    104.63 o 
   2   2   6       29.62       30.82     10.76 o 
   3   2   6       14.23       21.16     11.17 o 
   4   2   6       41.53       47.01     15.61 o 
   5   2   6        3.28       23.79     18.48 o 
   6   2   6        0.39       30.95     26.40 o 
   7   2   6       18.60       30.69     25.60 o 
  -7   3   6        0.00       10.07     28.19 o 
  -6   3   6       15.87       38.10     26.33 o 
  -5   3   6      307.31      308.14     35.43 o 
  -4   3   6        8.12       12.98     14.75 o 
  -3   3   6       66.63       73.00     13.39 o 
  -2   3   6       74.20       76.96     13.07 o 
  -1   3   6       45.24       48.87     10.01 o 
   0   3   6      693.24      691.95     33.27 o 
   1   3   6       51.26       47.83      9.12 o 
   2   3   6        3.97       22.10     15.29 o 
   3   3   6       30.35       32.24     11.90 o 
   4   3   6        5.61       25.25     18.50 o 
   5   3   6        7.31       16.91     22.00 o 
   6   3   6        0.76       24.76     26.35 o 
   7   3   6       20.48       33.73     26.35 o 
  -7   4   6        0.48       12.81     29.85 o 
  -6   4   6        8.16       33.25     23.23 o 
  -5   4   6       36.49       36.85     21.97 o 
  -4   4   6        0.32       31.46     19.80 o 
  -3   4   6       78.32       85.01     14.75 o 
  -2   4   6      176.09      212.74     17.34 o 
  -1   4   6      426.54      457.15     16.91 o 
   0   4   6        0.13       18.14     11.39 o 
   1   4   6       11.96       25.14     12.57 o 
   2   4   6      107.47      112.52     17.47 o 
   3   4   6       52.59       70.30     14.49 o 
   4   4   6      119.02      100.13     18.83 o 
   5   4   6       43.40       37.87     19.30 o 
   6   4   6       15.50       35.67     25.32 o 
   7   4   6        0.29       23.23     28.23 o 
  -7   5   6        0.05       22.30     30.19 o 
  -6   5   6       16.09       33.55     25.94 o 
  -5   5   6        4.73       28.75     25.79 o 
  -4   5   6        9.24       35.80     18.42 o 
  -3   5   6       34.57       30.15     12.03 o 
  -2   5   6      877.31      875.85     26.18 o 
  -1   5   6     2731.76     2848.14     30.38 o 
   0   5   6       10.40       19.21      5.97 o 
   1   5   6       13.25       50.05     29.44 o 
   2   5   6        4.69       28.38     15.68 o 
   3   5   6      526.02      530.88     27.21 o 
   4   5   6       34.96       37.61     14.17 o 
   5   5   6        1.12       44.75     24.41 o 
   6   5   6        1.85       24.52     22.58 o 
   7   5   6        0.13       13.82     31.14 o 
  -7   6   6        0.01       12.55     30.60 o 
  -6   6   6        1.51       19.52     26.57 o 
  -5   6   6        1.28       15.57     25.64 o 
  -4   6   6       36.90       43.67     17.12 o 
  -3   6   6      104.34      105.11     18.05 o 
  -2   6   6        0.46       15.07     11.56 o 
  -1   6   6       42.88       34.33      7.40 o 
   0   6   6      163.01      176.10     25.60 o 
   1   6   6       68.23       77.05     11.15 o 
   2   6   6        0.53       15.12     12.03 o 
   3   6   6        4.69       15.46     15.66 o 
   4   6   6        0.80       22.97     15.70 o 
   5   6   6       18.23       25.47     18.39 o 
   6   6   6        2.06       16.07     22.97 o 
   7   6   6        0.82       27.41     25.32 o 
  -6   7   6        1.97       18.48     27.19 o 
  -5   7   6      139.83       99.65     25.40 o 
  -4   7   6       17.65       30.67     17.42 o 
  -3   7   6        4.67       26.80     16.93 o 
  -2   7   6       31.60       24.28     13.89 o 
  -1   7   6      294.39      297.33     13.33 o 
   0   7   6      172.90      173.79     21.93 o 
   1   7   6       54.23       71.12      9.21 o 
   2   7   6        0.01       17.58     15.83 o 
   3   7   6       32.89       43.91     13.72 o 
   4   7   6        7.79       23.53     12.66 o 
   5   7   6        2.26       25.42     22.30 o 
   6   7   6        1.78       -2.26     23.31 o 
  -6   8   6       11.72       31.53     27.13 o 
  -5   8   6       24.83       29.63     23.40 o 
  -4   8   6       24.57       25.10     21.13 o 
  -3   8   6      209.46      213.30     21.72 o 
  -2   8   6        0.00       16.48      9.98 o 
  -1   8   6      275.17      243.55     39.55 o 
   0   8   6        7.29       32.65     16.45 o 
   1   8   6     1376.49     1402.79     25.77 o 
   2   8   6       27.58       22.73     12.31 o 
   3   8   6       43.39       36.70     13.37 o 
   4   8   6        6.86       46.77     18.68 o 
   5   8   6       27.03       25.12     21.22 o 
   6   8   6        6.46       20.23     27.58 o 
  -6   9   6        1.27       18.44     29.54 o 
  -5   9   6        0.01       10.89     26.85 o 
  -4   9   6      112.13      117.57     22.71 o 
  -3   9   6       38.76       41.04     15.14 o 
  -2   9   6       29.04       54.34     14.43 o 
  -1   9   6       57.62       70.09     24.73 o 
   0   9   6       11.10       32.63     21.93 o 
   1   9   6       30.64       50.33     16.65 o 
   2   9   6      159.89      156.34     27.45 o 
   3   9   6      166.27      172.80     21.48 o 
   4   9   6       58.80       68.66     20.70 o 
   5   9   6        3.48       16.84     21.72 o 
   6   9   6       16.56       33.55     25.49 o 
  -6  10   6        4.76       16.20     30.62 o 
  -5  10   6        9.15       24.99     22.58 o 
  -4  10   6       25.22       32.76     17.47 o 
  -3  10   6      824.89      748.51     34.01 o 
  -2  10   6       78.20       59.48     14.56 o 
  -1  10   6      440.16      391.25     28.06 o 
   0  10   6       86.42       52.25     17.27 o 
   1  10   6      835.11      834.30     41.10 o 
   2  10   6       36.49       33.51     22.97 o 
   3  10   6       30.03       27.50     12.64 o 
   4  10   6       10.26       27.37     20.92 o 
   5  10   6      114.66       75.84     24.82 o 
   6  10   6        0.99       15.27     29.63 o 
  -6  11   6        2.67       20.42     29.50 o 
  -5  11   6        0.14        7.42     27.21 o 
  -4  11   6       17.05       13.31     24.61 o 
  -3  11   6        1.64       -0.17     18.46 o 
  -2  11   6        4.94       22.49     15.20 o 
  -1  11   6      822.43      801.54     42.50 o 
   0  11   6        2.65       28.29     24.95 o 
   1  11   6        4.25       49.86     24.89 o 
   2  11   6       11.09       39.98     50.53 o 
   3  11   6      201.33      146.60     24.69 o 
   4  11   6        5.11       29.69     26.11 o 
   5  11   6        0.02       10.63     25.42 o 
   6  11   6        4.96       13.05     32.15 o 
  -5  12   6        0.90       18.63     27.50 o 
  -4  12   6        1.86       -7.59     27.04 o 
  -3  12   6        0.34       29.07     24.82 o 
  -2  12   6       12.76       25.36     22.08 o 
  -1  12   6      168.99      177.89     30.64 o 
   0  12   6      346.51      317.24     34.48 o 
   1  12   6      392.58      350.84     34.24 o 
   2  12   6      155.73      230.79     35.45 o 
   3  12   6       68.05       48.18     19.34 o 
   4  12   6        4.05       15.55     27.00 o 
   5  12   6        0.72       -6.75     29.00 o 
  -5  13   6        0.84       -4.12     32.35 o 
  -4  13   6       19.03       23.38     20.36 o 
  -3  13   6        0.43       36.14     24.99 o 
  -2  13   6        4.29        4.05     21.65 o 
  -1  13   6       29.38       66.38     42.09 o 
   0  13   6       35.90       65.17     22.73 o 
   1  13   6        0.66       50.85     28.01 o 
   2  13   6        0.55       34.87     29.46 o 
   3  13   6       74.14      103.55     27.73 o 
   4  13   6        1.22       25.06     38.36 o 
  -5  14   6        0.47       58.94     34.72 o 
  -4  14   6       13.43        2.93     32.15 o 
  -3  14   6        0.24        3.73     20.14 o 
  -2  14   6       28.58       25.73     20.01 o 
  -1  14   6      176.79      134.74     30.90 o 
   0  14   6      103.75      112.29     31.79 o 
   1  14   6      312.41      316.57     39.83 o 
   2  14   6       64.28       31.36     19.32 o 
   3  14   6       47.87       48.82     25.14 o 
   4  14   6        0.00       30.97     27.54 o 
  -4  15   6        0.34       10.57     27.99 o 
  -3  15   6        0.22        2.67     32.63 o 
  -2  15   6       15.22       40.76     21.91 o 
  -1  15   6        0.14       16.78     29.33 o 
   0  15   6       10.20       69.24     28.42 o 
   1  15   6        4.94        6.12     42.70 o 
   2  15   6       38.39       41.08     23.66 o 
   3  15   6        1.48       19.00     46.67 o 
   4  15   6        0.99       14.34     48.41 o 
  -3  16   6       17.78       15.70     51.22 o 
  -2  16   6        0.08        9.45     25.06 o 
  -1  16   6        4.45       11.32     28.23 o 
   0  16   6        6.76       27.32     31.33 o 
   1  16   6       73.53       86.45     52.08 o 
   2  16   6        4.27       16.20     29.59 o 
   3  16   6        5.51       18.27     31.87 o 
  -3  17   6        4.00       25.23     52.94 o 
  -2  17   6        0.12       12.08     25.53 o 
  -1  17   6        4.43       45.74     31.76 o 
   0  17   6        6.30       29.91     37.63 o 
   1  17   6        0.17       20.83     31.81 o 
   2  17   6       12.43       25.32     32.39 o 
   3  17   6        0.87       27.88     26.68 o 
  -2  18   6        0.00        8.32     32.61 o 
  -1  18   6       11.54       27.00     30.97 o 
   0  18   6        6.28        2.63     35.06 o 
   1  18   6        0.11       15.57     40.54 o 
   2  18   6        0.97       36.42     36.57 o 
  -7   1   7        0.33       18.18     27.39 o 
  -6   1   7        0.07       12.34     26.70 o 
  -5   1   7       49.87       64.67     25.04 o 
  -4   1   7      267.06      236.09     26.93 o 
  -3   1   7        7.41        8.65      7.38 o 
  -2   1   7      280.87      285.99     17.06 o 
  -1   1   7       93.34       74.61     11.73 o 
   0   1   7    12828.38    12202.74    236.98 o 
   1   1   7    10138.92    10307.26    157.47 o 
   2   1   7       46.39       54.71     11.60 o 
   3   1   7       22.96       32.22     13.89 o 
   4   1   7      110.43      101.48     18.85 o 
   5   1   7        0.02       27.17     20.96 o 
   6   1   7       10.54       19.28     21.26 o 
   7   1   7       12.11       22.69     31.38 o 
  -7   2   7        3.23       18.31     31.27 o 
  -6   2   7        4.19       10.29     25.75 o 
  -5   2   7       57.02       63.53     24.58 o 
  -4   2   7      220.38      214.78     32.93 o 
  -3   2   7      546.20      574.16     21.78 o 
  -2   2   7     4311.47     4636.16     47.05 o 
  -1   2   7     1575.46     1608.04     25.79 o 
   0   2   7      836.23      829.55     12.87 o 
   1   2   7       77.50       85.70     10.78 o 
   2   2   7      625.60      663.72     21.31 o 
   3   2   7        1.69       17.42     13.78 o 
   4   2   7       44.49       59.00     17.51 o 
   5   2   7       17.77       32.05     19.19 o 
   6   2   7       16.07       36.64     26.68 o 
   7   2   7        6.23       24.61     26.63 o 
  -7   3   7        3.04       25.92     31.23 o 
  -6   3   7        0.61       17.29     28.08 o 
  -5   3   7      201.38      208.27     33.38 o 
  -4   3   7      458.80      467.74     26.44 o 
  -3   3   7      197.66      188.07     18.61 o 
  -2   3   7     1580.57     1579.42     30.51 o 
  -1   3   7      560.70      601.70     25.53 o 
   0   3   7      329.14      311.50     13.24 o 
   1   3   7      100.52       58.83     14.56 o 
   2   3   7      570.42      580.89     21.13 o 
   3   3   7      172.34      169.95     19.49 o 
   4   3   7       43.64       46.95     15.96 o 
   5   3   7        0.47       11.11     19.62 o 
   6   3   7        5.88       14.06     24.09 o 
   7   3   7       23.86       20.81     25.30 o 
  -7   4   7        4.58       32.74     30.99 o 
  -6   4   7        1.01       29.78     25.81 o 
  -5   4   7       36.60       41.99     24.24 o 
  -4   4   7       55.56       66.83     16.50 o 
  -3   4   7      258.20      285.67     21.41 o 
  -2   4   7       17.60       24.63      9.34 o 
  -1   4   7     1057.81     1054.09     26.76 o 
   0   4   7        8.49       26.22     20.68 o 
   1   4   7        3.27       26.40     25.25 o 
   2   4   7       17.03       11.56      7.98 o 
   3   4   7       28.09       21.54     11.11 o 
   4   4   7      480.86      507.38     31.92 o 
   5   4   7        0.12       47.16     25.21 o 
   6   4   7        0.37       25.47     22.94 o 
   7   4   7        4.33       19.71     26.03 o 
  -7   5   7        3.72       24.78     25.81 o 
  -6   5   7       17.26       45.98     27.06 o 
  -5   5   7        0.27       33.94     21.00 o 
  -4   5   7       27.19       45.07     15.63 o 
  -3   5   7        1.44       23.38     14.51 o 
  -2   5   7     1523.02     1554.24     32.26 o 
  -1   5   7       13.07       23.23     13.63 o 
   0   5   7     1673.48     1733.42     55.40 o 
   1   5   7      108.56       95.81     15.89 o 
   2   5   7      203.26      203.55     30.56 o 
   3   5   7        5.10        7.12     12.31 o 
   4   5   7       29.02       35.22     13.20 o 
   5   5   7        1.33       15.25     19.90 o 
   6   5   7        0.02       30.00     25.77 o 
   7   5   7        4.78       16.82     25.51 o 
  -7   6   7        0.06       31.38     33.96 o 
  -6   6   7        8.14       30.60     27.65 o 
  -5   6   7      139.09      122.36     30.58 o 
  -4   6   7        4.24       35.00     21.72 o 
  -3   6   7        4.67       11.97     14.99 o 
  -2   6   7      638.91      657.60     23.92 o 
  -1   6   7        0.33       14.99     13.97 o 
   0   6   7      882.54      904.51     16.60 o 
   1   6   7       52.14       53.83     19.02 o 
   2   6   7      218.84      200.14     23.53 o 
   3   6   7        5.81       14.34     13.69 o 
   4   6   7       78.55       79.55     18.39 o 
   5   6   7        0.03        7.20     25.83 o 
   6   6   7       20.34       29.33     27.95 o 
   7   6   7        0.58       10.33     31.48 o 
  -6   7   7        0.30       17.62     27.73 o 
  -5   7   7       22.94       45.22     26.14 o 
  -4   7   7       23.73       25.36     15.33 o 
  -3   7   7      385.60      410.31     27.26 o 
  -2   7   7      429.51      447.08     21.33 o 
  -1   7   7      631.61      639.55     19.11 o 
   0   7   7     3078.53     3230.57     58.63 o 
   1   7   7      400.56      412.56     20.90 o 
   2   7   7        0.74       19.02     10.83 o 
   3   7   7        3.75       22.49     17.66 o 
   4   7   7       27.80       27.95     16.60 o 
   5   7   7       13.44       47.85     23.53 o 
   6   7   7        0.27       10.74     29.93 o 
  -6   8   7        1.64        7.50     24.78 o 
  -5   8   7        0.02       15.16     21.85 o 
  -4   8   7        1.18       27.86     21.26 o 
  -3   8   7       52.64       76.15     17.04 o 
  -2   8   7        9.54       32.61     14.73 o 
  -1   8   7      387.74      375.59     27.47 o 
   0   8   7       69.05       64.18     27.60 o 
   1   8   7      255.49      268.24     20.98 o 
   2   8   7      526.29      520.85     40.78 o 
   3   8   7        2.53       13.50     18.03 o 
   4   8   7       30.14       32.24     14.97 o 
   5   8   7       96.33      100.58     25.34 o 
   6   8   7        0.15       34.57     28.36 o 
  -6   9   7        7.31       30.58     30.06 o 
  -5   9   7        0.03       10.74     23.87 o 
  -4   9   7       42.16       38.06     18.68 o 
  -3   9   7      150.17      153.26     20.46 o 
  -2   9   7      245.49      250.67     22.69 o 
  -1   9   7       52.80       54.67     28.31 o 
   0   9   7       54.73       70.43     19.80 o 
   1   9   7       46.63       62.75     20.81 o 
   2   9   7       45.14       40.87     24.07 o 
   3   9   7        0.56       11.60     17.53 o 
   4   9   7       99.26      111.77     21.56 o 
   5   9   7       56.80       68.42     36.57 o 
   6   9   7        7.12       13.97     29.28 o 
  -6  10   7        8.33       -1.79     28.25 o 
  -5  10   7       14.56       27.78     26.74 o 
  -4  10   7        0.30        9.73     22.04 o 
  -3  10   7       49.73       45.39     16.00 o 
  -2  10   7      546.42      519.43     31.38 o 
  -1  10   7       34.66       63.83     16.73 o 
   0  10   7        9.35       14.43     21.24 o 
   1  10   7        8.11       53.85     24.20 o 
   2  10   7        8.95       17.32     18.52 o 
   3  10   7      109.97       64.39     17.92 o 
   4  10   7       83.69       76.55     20.81 o 
   5  10   7       15.72       11.04     22.94 o 
   6  10   7        2.44        0.60     32.30 o 
  -6  11   7        0.00       24.37     26.01 o 
  -5  11   7        0.55       -5.46     30.28 o 
  -4  11   7        0.22       30.28     25.66 o 
  -3  11   7      218.86      194.49     25.83 o 
  -2  11   7      276.70      228.11     59.37 o 
  -1  11   7      383.41      379.45     31.07 o 
   0  11   7      106.73       87.73     22.54 o 
   1  11   7       10.99       34.24     30.13 o 
   2  11   7      138.36      151.38     42.55 o 
   3  11   7       34.40       50.81     24.00 o 
   4  11   7       16.41       30.86     18.46 o 
   6  11   7        0.30      -10.95     21.85 o 
  -5  12   7       12.34       73.45     30.64 o 
  -4  12   7        4.48       12.87     23.48 o 
  -3  12   7       22.90       20.40     17.94 o 
  -2  12   7      276.07      260.87     32.97 o 
  -1  12   7        2.38       38.90     28.12 o 
   0  12   7       19.44       50.66     36.68 o 
   1  12   7       10.65       32.56     23.76 o 
   2  12   7      151.66      179.44     30.21 o 
   3  12   7       24.36       38.56     18.74 o 
   4  12   7        9.17       39.49     24.67 o 
  -5  13   7        4.85       -5.50     32.26 o 
  -4  13   7        0.56       14.88     26.78 o 
  -3  13   7       24.68       30.60     22.49 o 
  -2  13   7       60.92       60.01     23.40 o 
  -1  13   7       58.21       52.08     21.67 o 
   0  13   7       16.52       62.28     31.53 o 
   1  13   7       34.16       38.08     42.85 o 
   2  13   7        8.03       39.05     51.78 o 
   3  13   7       18.93       34.96     21.50 o 
   4  13   7       41.32       17.77     19.90 o 
   5  13   7        1.49       -9.90     28.19 o 
  -4  14   7       11.01       21.46     28.59 o 
  -3  14   7        0.04       -8.80     35.26 o 
  -2  14   7       14.30       50.09     26.96 o 
  -1  14   7       15.82       35.71     20.96 o 
   0  14   7        4.42       34.29     29.57 o 
   1  14   7       17.20       46.49     28.81 o 
   2  14   7       18.70       27.41     23.29 o 
   3  14   7        4.91       27.45     23.48 o 
   4  14   7       23.18       40.65     25.68 o 
  -4  15   7       22.87       38.49     29.07 o 
  -3  15   7       13.39       13.65     18.57 o 
  -2  15   7       43.80       91.35     33.38 o 
  -1  15   7        0.00       18.01     27.17 o 
   0  15   7       45.61       77.01     31.74 o 
   1  15   7       15.19       38.73     31.38 o 
   2  15   7        5.71       38.28     46.26 o 
   3  15   7        1.95        2.52     26.05 o 
   4  15   7        3.34       23.48     25.06 o 
  -3  16   7       29.92       17.23     25.92 o 
  -2  16   7       16.73       49.36     52.49 o 
  -1  16   7       23.95       30.06     23.51 o 
   0  16   7        1.84       28.14     25.08 o 
   1  16   7        3.95       38.04     24.56 o 
   2  16   7        4.12       34.20     41.21 o 
   3  16   7        0.55       10.85     30.45 o 
  -3  17   7        0.96       -1.12     42.53 o 
  -2  17   7        1.95       35.39     30.38 o 
  -1  17   7        3.06       15.70     29.13 o 
   0  17   7       18.56       28.31     27.69 o 
   1  17   7        2.45       35.19     27.67 o 
   2  17   7        4.20       46.23     33.27 o 
   3  17   7        6.75        9.29     33.19 o 
  -2  18   7        0.01       39.27     32.89 o 
  -1  18   7        7.53       19.21     33.86 o 
   0  18   7        0.20       27.52     36.01 o 
   1  18   7        7.99       -0.26     34.89 o 
   2  18   7        6.98       44.38     23.81 o 
  -7   0   8        5.03       19.49     26.44 o 
  -6   0   8       15.99       30.71     23.57 o 
  -5   0   8      159.57      192.77     31.36 o 
  -4   0   8        9.14       60.19     27.52 o 
  -3   0   8       50.44       43.30     11.00 o 
  -2   0   8     1069.35     1088.42     26.80 o 
  -1   0   8       17.81       34.22     13.41 o 
   0   0   8     8999.36     8377.41     66.16 o 
   1   0   8      722.62      714.63     17.21 o 
   2   0   8      263.06      250.00     17.27 o 
   3   0   8        2.23       11.54      9.04 o 
   4   0   8      110.89      124.21     17.90 o 
   5   0   8       12.27       11.17     15.83 o 
   6   0   8       14.63       27.41     22.38 o 
   7   0   8        1.61       36.19     31.85 o 
  -7   1   8        0.02        4.68     33.08 o 
  -6   1   8        0.83       24.56     26.61 o 
  -5   1   8       16.87       57.99     29.82 o 
  -4   1   8       65.55       74.20     17.10 o 
  -3   1   8      187.62      184.59     17.83 o 
  -2   1   8      310.26      306.80     18.07 o 
  -1   1   8       61.95       66.57     11.45 o 
   0   1   8     3533.42     3275.36     37.18 o 
   1   1   8     3364.32     3240.54     87.06 o 
   2   1   8      437.96      461.27     20.75 o 
   3   1   8      248.07      291.49     22.86 o 
   4   1   8        0.66       24.89     14.99 o 
   5   1   8       18.06       25.96     16.65 o 
   6   1   8        3.96       30.62     24.22 o 
   7   1   8        0.02       29.87     28.49 o 
  -7   2   8        0.31       27.99     31.14 o 
  -6   2   8       71.38       86.63     30.71 o 
  -5   2   8      180.22      198.72     32.00 o 
  -4   2   8       48.33       47.44     18.01 o 
  -3   2   8       11.55       18.55     11.75 o 
  -2   2   8      165.98      129.32     15.68 o 
  -1   2   8       60.57       50.48     10.50 o 
   0   2   8       44.11       25.83      8.07 o 
   1   2   8     1203.98     1181.68     35.86 o 
   2   2   8       31.92       15.33      7.38 o 
   3   2   8        9.96       35.30     15.14 o 
   4   2   8      218.58      209.44     22.99 o 
   5   2   8        2.54       16.69     18.63 o 
   6   2   8        0.09       25.90     26.46 o 
   7   2   8        9.16       17.45     32.86 o 
  -7   3   8        0.55       37.29     33.53 o 
  -6   3   8        1.81       32.45     27.86 o 
  -5   3   8      210.70      210.21     31.48 o 
  -4   3   8      248.15      231.78     29.07 o 
  -3   3   8      895.43      907.34     30.06 o 
  -2   3   8      963.82      974.17     27.93 o 
  -1   3   8        0.21       23.76     13.63 o 
   0   3   8        6.95       16.17      9.06 o 
   1   3   8        9.67        2.70      7.91 o 
   2   3   8      674.75      666.14     21.50 o 
   3   3   8       33.13       29.35     11.45 o 
   4   3   8        3.12       23.16     17.92 o 
   5   3   8       41.56       35.75     17.27 o 
   6   3   8        2.38        4.23     24.84 o 
   7   3   8        0.29       28.01     27.00 o 
  -7   4   8        3.83       24.02     30.92 o 
  -6   4   8        5.52       21.31     25.71 o 
  -5   4   8       37.18       44.83     20.55 o 
  -4   4   8       26.60       17.23     11.56 o 
  -3   4   8        7.01       26.44     15.79 o 
  -2   4   8      132.25      121.09     14.41 o 
  -1   4   8      109.78      118.22     13.74 o 
   0   4   8       60.71       55.94     10.50 o 
   1   4   8      106.29      113.67     12.10 o 
   2   4   8        0.67       10.80      8.19 o 
   3   4   8       90.84      106.14     16.97 o 
   4   4   8        0.80       30.34     18.87 o 
   5   4   8       32.07       37.91     20.40 o 
   6   4   8        6.04       17.79     25.02 o 
   7   4   8        2.63       14.60     26.18 o 
  -7   5   8        0.60       23.35     25.42 o 
  -6   5   8        0.17       28.10     25.94 o 
  -5   5   8      120.83       83.54     25.32 o 
  -4   5   8      224.64      232.86     26.52 o 
  -3   5   8       54.87       51.76     13.35 o 
  -2   5   8        0.00       20.38     14.04 o 
  -1   5   8     1798.13     1774.46     55.40 o 
   0   5   8      315.89      289.33     22.94 o 
   1   5   8       15.94       20.77     19.17 o 
   2   5   8       19.05       33.04     35.34 o 
   3   5   8        2.59        7.89     10.83 o 
   4   5   8      138.01      121.34     21.05 o 
   5   5   8        5.13       30.02     21.13 o 
   6   5   8        5.35       15.40     24.33 o 
   7   5   8        8.58       29.44     28.14 o 
  -7   6   8        3.16       32.67     31.53 o 
  -6   6   8        1.29       18.93     27.28 o 
  -5   6   8       21.34       32.20     22.47 o 
  -4   6   8        5.21       33.15     19.43 o 
  -3   6   8       27.15       47.98     15.46 o 
  -2   6   8       18.34       19.04     11.47 o 
  -1   6   8      361.22      352.97     25.90 o 
   0   6   8      503.74      495.77     14.47 o 
   1   6   8        0.00       -9.32     18.48 o 
   2   6   8      263.30      278.72     23.92 o 
   3   6   8       56.86       56.24     13.48 o 
   4   6   8       18.67       26.31     15.79 o 
   5   6   8        1.07       19.99     22.56 o 
   6   6   8        0.53       26.70     22.04 o 
  -6   7   8       10.83       30.77     28.98 o 
  -5   7   8        5.23       34.18     25.40 o 
  -4   7   8        0.45       14.00     21.11 o 
  -3   7   8      140.36      148.19     20.72 o 
  -2   7   8       67.63       73.23     16.93 o 
  -1   7   8        8.52        5.07     16.32 o 
   0   7   8       49.64       56.31      7.12 o 
   1   7   8     1157.57     1130.81     36.68 o 
   2   7   8      149.17      134.37     18.39 o 
   3   7   8       39.55       44.49     16.76 o 
   4   7   8       16.09       23.74     15.91 o 
   5   7   8       21.15       20.38     21.48 o 
   6   7   8        0.51       23.38     26.52 o 
  -6   8   8        7.65       39.31     28.44 o 
  -5   8   8        0.04       27.80     23.89 o 
  -4   8   8       24.25       22.49     17.47 o 
  -3   8   8       34.28       29.69     12.08 o 
  -2   8   8      660.65      664.99     25.68 o 
  -1   8   8      179.56      163.65     24.56 o 
   0   8   8      335.98      375.14     42.78 o 
   1   8   8      331.38      320.28     14.17 o 
   2   8   8      322.34      322.63     22.73 o 
   3   8   8       66.81       80.07     17.64 o 
   4   8   8        7.13       19.77     19.08 o 
   5   8   8        0.01       14.28     23.79 o 
   6   8   8       13.44       22.10     25.81 o 
  -6   9   8        4.20       25.36     26.11 o 
  -5   9   8        1.28       20.36     24.78 o 
  -4   9   8      182.61      153.17     25.04 o 
  -3   9   8      713.95      663.89     32.15 o 
  -2   9   8       99.34      110.95     15.91 o 
  -1   9   8      118.43      111.60     21.54 o 
   0   9   8      224.47      212.80     25.23 o 
   1   9   8       13.39       19.17      8.60 o 
   2   9   8        7.77       10.87      9.57 o 
   3   9   8       34.08       32.20     12.62 o 
   4   9   8        5.42       24.30     21.76 o 
   5   9   8        0.29        7.35     21.18 o 
   6   9   8        1.43       -5.82     23.16 o 
  -6  10   8        3.81       26.74     31.51 o 
  -5  10   8        1.54      -15.85     26.01 o 
  -4  10   8        0.15       22.71     22.94 o 
  -3  10   8       15.34       29.26     18.24 o 
  -2  10   8      123.91      129.73     23.96 o 
  -1  10   8       23.62       71.75     28.85 o 
   0  10   8        3.26       24.89     51.91 o 
   1  10   8       13.95       22.21     17.08 o 
   2  10   8       29.15       49.90     24.33 o 
   3  10   8       31.83       74.98     24.13 o 
   4  10   8      137.44      133.87     31.38 o 
   5  10   8       36.30       47.29     25.62 o 
   6  10   8       25.61       42.22     45.87 o 
  -5  11   8        8.31       -2.22     26.87 o 
  -4  11   8        4.92       25.23     18.50 o 
  -3  11   8       15.61       22.13     22.71 o 
  -2  11   8        0.23       48.74     38.56 o 
  -1  11   8      107.52      117.70     25.45 o 
   0  11   8      646.56      645.30     41.25 o 
   1  11   8        0.90       22.54     28.96 o 
   2  11   8        6.86       36.68     19.88 o 
   3  11   8        0.49       21.33     21.20 o 
   4  11   8        1.44        7.03     24.69 o 
   5  11   8        2.14        5.56     28.85 o 
  -5  12   8        0.00       18.68     24.33 o 
  -4  12   8       14.26       10.14     22.92 o 
  -3  12   8        1.40       26.89     25.12 o 
  -2  12   8        1.79       42.61     23.29 o 
  -1  12   8      113.30      182.98     33.64 o 
   0  12   8       16.73       30.15     31.44 o 
   1  12   8       12.24       44.44     22.41 o 
   2  12   8        0.06       17.49     22.99 o 
   3  12   8      194.38      135.81     76.10 o 
   4  12   8        1.78       33.04     23.38 o 
  -5  13   8        0.00      -15.18     30.47 o 
  -4  13   8        5.23       19.97     35.60 o 
  -3  13   8       40.86       41.92     23.46 o 
  -2  13   8       14.97       28.85     25.14 o 
  -1  13   8      153.80      151.34     31.01 o 
   0  13   8      472.81      412.53     40.18 o 
   1  13   8      111.70      142.37     30.75 o 
   2  13   8        3.26       28.31     22.69 o 
   3  13   8       19.11       15.83     19.43 o 
   4  13   8        7.53       29.37     21.41 o 
  -4  14   8        0.77        3.56     27.90 o 
  -3  14   8        7.88       18.72     26.09 o 
  -2  14   8        3.75        1.73     25.90 o 
  -1  14   8        3.13       33.04     28.83 o 
   0  14   8       34.22       37.44     28.16 o 
   1  14   8       25.22       66.14     28.25 o 
   2  14   8      122.44      153.22     35.37 o 
   3  14   8        8.59       47.66     28.77 o 
   4  14   8        1.10       19.17     27.30 o 
  -4  15   8        7.69      -19.88     30.58 o 
  -3  15   8        0.96       -0.02     27.54 o 
  -2  15   8        0.27       25.34     26.78 o 
  -1  15   8        0.73       33.45     28.14 o 
   0  15   8       60.88       50.76     26.37 o 
   1  15   8       30.18       43.06     24.76 o 
   2  15   8        1.17       18.07     30.04 o 
   3  15   8        3.25       13.11     23.31 o 
   4  15   8        4.33       23.29     26.05 o 
  -3  16   8        3.24        4.53     29.80 o 
  -2  16   8       24.56       56.78     59.65 o 
  -1  16   8        0.99       12.94     29.33 o 
   0  16   8        0.63       31.14     30.51 o 
   1  16   8       24.90       38.41     31.07 o 
   2  16   8        0.13       20.55     32.02 o 
   3  16   8        7.03       19.49     29.33 o 
  -3  17   8       19.27       -5.91     33.75 o 
  -2  17   8        3.72       14.51     32.05 o 
  -1  17   8        9.50       39.85     27.58 o 
   0  17   8        0.64       38.58     34.01 o 
   1  17   8        0.01        9.38     33.92 o 
   2  17   8        3.53        9.27     30.49 o 
  -1  18   8        4.95       33.43     32.52 o 
   0  18   8        4.36       71.40     37.13 o 
   1  18   8        0.77       33.53     34.42 o 
  -7   1   9        1.63       28.96     32.89 o 
  -6   1   9       12.91       29.05     26.14 o 
  -5   1   9      163.67      147.16     28.94 o 
  -4   1   9       46.20       54.34     18.31 o 
  -3   1   9      763.30      782.95     27.45 o 
  -2   1   9      637.14      721.62     24.54 o 
  -1   1   9       57.64       62.15     10.74 o 
   0   1   9      626.50      606.53     18.11 o 
   1   1   9      136.44      119.08     13.97 o 
   2   1   9       31.94       17.83      8.41 o 
   3   1   9       56.20       39.55     12.03 o 
   4   1   9      101.62      101.94     19.19 o 
   5   1   9       55.06       34.74     16.04 o 
   6   1   9        1.33       20.75     23.55 o 
   7   1   9        0.17       11.67     29.93 o 
  -7   2   9        0.34       25.51     32.20 o 
  -6   2   9       12.05       25.73     22.73 o 
  -5   2   9       43.28       45.95     23.53 o 
  -4   2   9      451.75      464.55     33.60 o 
  -3   2   9       33.32       45.29     12.70 o 
  -2   2   9      849.84      851.10     25.96 o 
  -1   2   9      333.15      320.34     16.84 o 
   0   2   9       14.83       11.77     10.50 o 
   1   2   9        7.39       27.78     18.96 o 
   2   2   9       14.44       26.89     12.21 o 
   3   2   9       74.58       68.75     14.58 o 
   4   2   9        5.15       17.17     16.07 o 
   5   2   9        0.26       10.39     22.13 o 
   6   2   9        2.03        6.36     26.70 o 
   7   2   9       17.61       36.62     30.90 o 
  -7   3   9       11.04       41.84     35.15 o 
  -6   3   9        5.49       27.24     26.48 o 
  -5   3   9       29.94       33.92     20.62 o 
  -4   3   9      149.43      152.87     27.21 o 
  -3   3   9        9.58       15.70      9.57 o 
  -2   3   9       91.70      103.96     14.38 o 
  -1   3   9      568.71      637.48     21.03 o 
   0   3   9        3.05        6.15      4.18 o 
   1   3   9      814.53      749.46     13.54 o 
   2   3   9       20.07       20.03      7.53 o 
   3   3   9       66.58       51.30     13.28 o 
   4   3   9       46.77       50.63     15.74 o 
   5   3   9       35.28       38.82     20.44 o 
   6   3   9        0.00       16.69     21.16 o 
   7   3   9        5.90       34.12     26.96 o 
  -7   4   9        1.21       21.11     32.54 o 
  -6   4   9        0.14       24.00     29.93 o 
  -5   4   9      109.94       76.51     25.66 o 
  -4   4   9      503.41      420.04     29.91 o 
  -3   4   9        7.49       31.87     17.60 o 
  -2   4   9     3885.60     4327.25     53.61 o 
  -1   4   9     3621.75     3923.47     43.19 o 
   0   4   9        0.01       10.44     11.45 o 
   1   4   9      365.77      367.81     13.59 o 
   2   4   9       25.92       22.82      9.57 o 
   3   4   9       27.78       26.01     10.46 o 
   4   4   9      173.24      144.59     21.20 o 
   5   4   9       68.19       70.04     19.73 o 
   6   4   9        0.72       25.68     24.95 o 
   7   4   9       11.56       28.21     27.67 o 
  -7   5   9        9.54       35.78     29.37 o 
  -6   5   9        5.57       45.61     29.18 o 
  -5   5   9       28.39       20.83     20.62 o 
  -4   5   9       10.31       25.34     14.86 o 
  -3   5   9       17.89       23.53     12.51 o 
  -2   5   9      115.47      123.22     15.72 o 
  -1   5   9       28.89       23.53     17.81 o 
   0   5   9       29.95       30.43     11.34 o 
   1   5   9        2.62       -8.04     20.94 o 
   2   5   9        0.06       15.38      8.56 o 
   3   5   9       21.21       19.32     14.73 o 
   4   5   9       14.90       20.87     13.50 o 
   5   5   9       21.03       23.35     17.42 o 
   6   5   9        0.28        6.02     24.48 o 
   7   5   9        1.05        6.30     25.04 o 
  -6   6   9        2.24       26.57     28.16 o 
  -5   6   9       56.36       62.00     21.95 o 
  -4   6   9      148.24      121.58     22.10 o 
  -3   6   9      121.88      124.75     18.91 o 
  -2   6   9        0.34       20.85     15.33 o 
  -1   6   9     1050.78     1024.74     27.04 o 
   0   6   9      136.87      139.27     12.51 o 
   1   6   9      617.05      638.55     37.46 o 
   2   6   9      259.06      270.06     37.26 o 
   3   6   9        0.68       26.96     15.14 o 
   4   6   9       12.22       32.22     18.68 o 
   5   6   9        2.01       10.98     19.49 o 
   6   6   9        0.90       16.17     23.27 o 
  -6   7   9       11.39       40.02     25.17 o 
  -5   7   9       13.80       31.96     23.79 o 
  -4   7   9       57.54       43.84     15.44 o 
  -3   7   9      255.64      227.40     22.30 o 
  -2   7   9       99.53      111.23     15.27 o 
  -1   7   9       61.51       77.07     17.27 o 
   0   7   9       35.44       53.98     21.33 o 
   1   7   9       72.55       53.22     19.39 o 
   2   7   9       23.09       25.17     25.40 o 
   3   7   9        6.71       17.45     10.76 o 
   4   7   9        3.17       27.13     21.28 o 
   5   7   9        0.20       22.06     25.36 o 
   6   7   9        0.58       24.76     23.83 o 
  -6   8   9        0.34       25.23     28.55 o 
  -5   8   9        1.21       42.25     27.95 o 
  -4   8   9        6.42       26.80     16.69 o 
  -3   8   9      500.72      489.78     29.63 o 
  -2   8   9      195.23      181.40     17.04 o 
  -1   8   9      518.72      518.65     19.30 o 
   0   8   9      112.46      129.71     20.40 o 
   1   8   9        0.88        9.75     13.91 o 
   2   8   9        6.34       18.29     17.04 o 
   3   8   9       27.20       20.06     24.00 o 
   4   8   9       75.37       55.49     27.06 o 
   5   8   9       27.44       30.56     21.76 o 
   6   8   9       17.19       32.30     21.76 o 
  -6   9   9        3.57       11.82     29.37 o 
  -5   9   9        1.55       27.15     21.85 o 
  -4   9   9        1.33        5.26     17.49 o 
  -3   9   9       77.66      103.62     18.11 o 
  -2   9   9      273.51      264.56     25.30 o 
  -1   9   9        4.56       -3.52     20.27 o 
   0   9   9        0.28       26.59     25.77 o 
   1   9   9       66.06      124.15     21.82 o 
   2   9   9       34.57       64.05     16.28 o 
   3   9   9      121.86       90.27     29.80 o 
   4   9   9        0.50        7.91     20.46 o 
   5   9   9        8.65       24.99     22.75 o 
   6   9   9        0.05       -3.97     29.63 o 
  -6  10   9        0.23       34.63     27.56 o 
  -5  10   9        7.93        1.29     24.30 o 
  -4  10   9       35.14       44.42     18.68 o 
  -3  10   9      179.03      211.57     28.83 o 
  -2  10   9     1050.43     1081.02    100.38 o 
  -1  10   9       58.75       68.83     23.07 o 
   0  10   9      171.72      175.49     26.03 o 
   1  10   9        0.26       36.92     23.07 o 
   2  10   9        0.08        6.51     23.53 o 
   3  10   9      209.87      226.60     31.12 o 
   4  10   9        5.42       14.41     21.26 o 
   5  10   9       41.79       63.38     23.01 o 
   6  10   9       13.99       19.17     22.32 o 
  -5  11   9        3.34        6.34     59.24 o 
  -4  11   9        5.51       18.29     41.23 o 
  -3  11   9       86.14       73.13     17.83 o 
  -2  11   9       58.64       75.37     21.91 o 
  -1  11   9     1034.90     1092.43     60.10 o 
   0  11   9       27.81       33.19     20.40 o 
   1  11   9        0.89       23.89     26.70 o 
   2  11   9       13.93       25.92     70.47 o 
   3  11   9        0.34       35.47     24.80 o 
   4  11   9      319.46      304.32     79.64 o 
   5  11   9       16.94       27.32     16.63 o 
  -5  12   9        9.72       54.24     28.23 o 
  -4  12   9        7.23       -4.66     23.76 o 
  -3  12   9       93.45       90.03     25.66 o 
  -2  12   9      542.49      562.52     80.80 o 
  -1  12   9      237.25      242.78     33.15 o 
   0  12   9       36.26       75.26     46.84 o 
   1  12   9       32.26       32.26     20.72 o 
   2  12   9       17.70       47.61     25.79 o 
   3  12   9       31.66       42.40     22.51 o 
   4  12   9       21.20       45.20     19.32 o 
   5  12   9       29.43       23.68     25.83 o 
  -5  13   9        5.88       31.29     30.84 o 
  -4  13   9        0.01       15.76     23.29 o 
  -3  13   9       11.22       26.40     19.49 o 
  -2  13   9        3.15       24.15     21.91 o 
  -1  13   9       46.30       57.28     23.16 o 
   0  13   9      109.44      165.47     35.41 o 
   1  13   9       19.37       35.56     19.56 o 
   2  13   9        1.13       18.44     43.13 o 
   3  13   9       16.61       29.85     30.32 o 
   4  13   9       11.48       35.69     25.73 o 
   5  13   9        0.61       35.56     33.43 o 
  -4  14   9        6.78       14.94     32.99 o 
  -3  14   9       12.98       14.77     58.61 o 
  -2  14   9       20.49        8.28     22.00 o 
  -1  14   9       68.47       58.74     22.92 o 
   0  14   9       72.85       54.62     23.87 o 
   1  14   9       19.88       41.92     22.66 o 
   2  14   9        8.20       18.70     30.62 o 
   3  14   9       16.58        5.24     31.48 o 
   4  14   9        5.34       15.46     25.99 o 
  -4  15   9        0.61       -1.94     29.26 o 
  -3  15   9       38.07        9.79     66.12 o 
  -2  15   9        0.85       41.27     30.13 o 
  -1  15   9        0.05       17.45     29.95 o 
   0  15   9       13.64       37.33     25.34 o 
   1  15   9       28.07       27.80     24.35 o 
   2  15   9        2.08       42.57     29.22 o 
   3  15   9        3.40       47.57     31.16 o 
   4  15   9        0.09       28.51     31.12 o 
  -3  16   9        4.84       24.26     38.67 o 
  -2  16   9       12.12       20.16     31.55 o 
  -1  16   9        1.39        9.73     31.03 o 
   0  16   9        5.32       22.23     29.74 o 
   1  16   9        0.05       31.05     31.74 o 
   2  16   9        0.39       22.75     36.83 o 
   3  16   9        2.71       22.58     30.88 o 
  -2  17   9        0.77       28.62     30.10 o 
  -1  17   9        1.51       34.96     26.24 o 
   0  17   9        0.58       17.51     28.25 o 
   1  17   9        1.87       26.37     24.89 o 
   2  17   9        0.78       10.44     38.88 o 
  -1  18   9        0.01       27.97     34.20 o 
   0  18   9        0.05       27.24     34.37 o 
   1  18   9        6.43       34.63     35.47 o 
  -7   0  10        4.26       28.23     29.11 o 
  -6   0  10       26.17       51.02     26.98 o 
  -5   0  10      173.34      222.57     34.42 o 
  -4   0  10      600.77      586.71     38.71 o 
  -3   0  10      653.08      642.72     26.09 o 
  -2   0  10        1.62       20.72     15.53 o 
  -1   0  10     1964.62     1936.47     52.64 o 
   0   0  10      611.30      639.85     60.92 o 
   1   0  10        2.24       19.52     22.77 o 
   2   0  10     1705.21     1422.09     97.71 o 
   3   0  10        2.27       26.50     13.89 o 
   4   0  10       54.43       85.81     18.39 o 
   5   0  10        5.64       28.81     21.50 o 
   6   0  10        1.44       11.95     26.98 o 
   7   0  10        8.02       12.44     26.52 o 
  -7   1  10       13.89       40.80     30.13 o 
  -6   1  10        0.84       34.07     29.76 o 
  -5   1  10       52.91       50.55     21.24 o 
  -4   1  10      410.68      453.68     34.46 o 
  -3   1  10        0.08       24.80     16.20 o 
  -2   1  10     1666.76     1680.84     33.77 o 
  -1   1  10        9.94       17.73      8.93 o 
   0   1  10      538.28      520.70     31.05 o 
   1   1  10        1.94       15.68     11.30 o 
   2   1  10      622.53      638.14     29.82 o 
   3   1  10       42.67       32.74     10.39 o 
   4   1  10        0.57       20.42     16.99 o 
   5   1  10        3.45       27.28     18.01 o 
   6   1  10       14.54       15.20     23.74 o 
   7   1  10        0.11       24.61     29.57 o 
  -7   2  10        8.95       25.32     30.60 o 
  -6   2  10        5.96       18.87     24.63 o 
  -5   2  10      106.47      112.29     28.29 o 
  -4   2  10       69.65       64.22     21.22 o 
  -3   2  10        4.20       23.68     13.76 o 
  -2   2  10      380.08      392.65     21.05 o 
  -1   2  10      684.81      710.67     20.55 o 
   0   2  10       98.06      107.80      8.37 o 
   1   2  10     1092.72     1147.96     57.47 o 
   2   2  10     3216.30     3398.37     86.00 o 
   3   2  10        2.39       13.28     14.58 o 
   4   2  10       14.13       29.28     18.20 o 
   5   2  10        6.48       32.86     19.49 o 
   6   2  10        8.70       27.84     27.97 o 
   7   2  10        9.67       30.92     30.34 o 
  -7   3  10        6.43       41.21     33.23 o 
  -6   3  10        2.23       23.46     24.30 o 
  -5   3  10       63.65       56.84     23.74 o 
  -4   3  10       74.00       64.72     19.77 o 
  -3   3  10       79.33       78.11     15.79 o 
  -2   3  10      432.24      418.21     20.70 o 
  -1   3  10        3.46       14.86      8.93 o 
   0   3  10       11.50       11.84      6.32 o 
   1   3  10     1381.17     1283.53     35.34 o 
   2   3  10       10.19       24.20     10.07 o 
   3   3  10       19.74       26.09     12.87 o 
   4   3  10        0.07       26.98     16.73 o 
   5   3  10       62.60       48.02     18.78 o 
   6   3  10       10.77       15.70     25.92 o 
   7   3  10        1.37       17.23     29.82 o 
  -7   4  10        0.38       21.65     31.03 o 
  -6   4  10        6.00       37.61     28.16 o 
  -5   4  10        6.14       30.56     26.96 o 
  -4   4  10      247.46      234.75     30.04 o 
  -3   4  10      241.30      251.64     22.84 o 
  -2   4  10       14.04       26.16     16.89 o 
  -1   4  10      289.91      275.53     18.83 o 
   0   4  10        0.33       16.11      8.43 o 
   1   4  10      205.44      208.55     10.01 o 
   2   4  10       79.49       70.56     11.84 o 
   3   4  10        7.36       16.56     11.06 o 
   4   4  10       22.36       17.58     13.69 o 
   5   4  10        2.18       12.64     21.65 o 
   6   4  10        2.62       17.06     25.02 o 
   7   4  10        0.93        3.82     30.92 o 
  -7   5  10        1.53       24.02     34.72 o 
  -6   5  10       14.55       40.84     26.33 o 
  -5   5  10      354.64      326.84     37.54 o 
  -4   5  10      147.66      131.67     21.93 o 
  -3   5  10       75.20       78.73     16.07 o 
  -2   5  10      649.35      703.57     26.55 o 
  -1   5  10      859.14      885.04     27.97 o 
   0   5  10      146.30      191.09     25.23 o 
   1   5  10       94.11       84.45     11.64 o 
   2   5  10       28.95       21.52      9.19 o 
   3   5  10       13.08       26.78     13.52 o 
   4   5  10       67.72       45.18     15.87 o 
   5   5  10        6.08       29.59     23.07 o 
   6   5  10        4.15       14.47     21.50 o 
  -6   6  10        0.44       32.24     23.10 o 
  -5   6  10       16.33       29.87     20.87 o 
  -4   6  10      209.19      214.72     26.80 o 
  -3   6  10        0.35       25.25     17.34 o 
  -2   6  10       12.37       23.59     10.74 o 
  -1   6  10        1.54        6.99     13.78 o 
   0   6  10      214.59      213.79     23.92 o 
   1   6  10      841.84      877.58     34.65 o 
   2   6  10      200.77      289.25     48.93 o 
   3   6  10       67.01       74.53     16.22 o 
   4   6  10       12.08       19.77     14.86 o 
   5   6  10        3.62       12.42     20.46 o 
   6   6  10        1.68       16.67     25.34 o 
  -6   7  10        0.68       22.47     22.99 o 
  -5   7  10        3.27       19.60     24.43 o 
  -4   7  10       24.46       17.19     13.67 o 
  -3   7  10       17.90       19.58     10.74 o 
  -2   7  10      163.22      164.45     17.06 o 
  -1   7  10       30.63       34.55     11.15 o 
   0   7  10        9.80       42.53     12.46 o 
   1   7  10      306.30      328.54     28.40 o 
   2   7  10      652.26      618.20     59.67 o 
   3   7  10        0.06       15.14     17.19 o 
   4   7  10        9.20       28.83     15.66 o 
   5   7  10        0.57       19.34     22.02 o 
   6   7  10       10.30        4.31     49.60 o 
  -6   8  10        6.58       10.22     26.01 o 
  -5   8  10        0.01       29.57     26.22 o 
  -4   8  10      144.00      159.08     26.27 o 
  -3   8  10      122.09      108.49     18.61 o 
  -2   8  10      116.30       94.41     41.47 o 
  -1   8  10        0.70        5.76     15.29 o 
   0   8  10      103.00      110.61      7.01 o 
   1   8  10      470.16      471.19     51.97 o 
   2   8  10       83.18       73.58     19.06 o 
   3   8  10       51.61       40.43     17.32 o 
   4   8  10        2.73       16.65     20.55 o 
   5   8  10       25.52       12.70     22.60 o 
   6   8  10        1.41        2.31     30.60 o 
  -6   9  10        0.29       21.93     31.94 o 
  -5   9  10        0.00       17.83     25.49 o 
  -4   9  10       57.00       38.64     16.65 o 
  -3   9  10      112.07      130.06     20.68 o 
  -2   9  10      279.20      252.54     37.39 o 
  -1   9  10        2.14       24.76     17.90 o 
   0   9  10       16.64       69.07     21.78 o 
   1   9  10       21.91       29.74     21.56 o 
   2   9  10        8.17        9.38     20.70 o 
   3   9  10        8.13       19.99     17.96 o 
   4   9  10        7.22       13.18     18.46 o 
   5   9  10        0.68        5.43     23.89 o 
   6   9  10       31.58       24.20     25.94 o 
  -6  10  10       14.70       22.94     25.94 o 
  -5  10  10        0.92       22.75     22.82 o 
  -4  10  10       80.16       81.49     24.54 o 
  -3  10  10      105.02      116.79     24.86 o 
  -2  10  10       66.30       59.76     65.36 o 
  -1  10  10      233.36      250.37     49.56 o 
   0  10  10      107.29       96.70     20.98 o 
   1  10  10       25.73       46.90     18.29 o 
   2  10  10       29.93       36.25     23.35 o 
   3  10  10       54.80       67.20     38.34 o 
   4  10  10       21.82       33.92     23.98 o 
   5  10  10        4.75       19.67     14.51 o 
   6  10  10        0.02       58.35     31.20 o 
  -5  11  10        0.33       -4.85     28.12 o 
  -4  11  10       18.90        4.53     22.75 o 
  -3  11  10        1.09       38.19     23.96 o 
  -2  11  10       49.82       42.50     16.76 o 
  -1  11  10       20.40       51.07     26.37 o 
   0  11  10       15.47       42.42     21.95 o 
   1  11  10        0.32       15.10     24.71 o 
   2  11  10        0.96       25.99     25.58 o 
   3  11  10      135.09      215.45     96.05 o 
   4  11  10        4.90       36.88     37.50 o 
   5  11  10        5.17        4.96     24.22 o 
  -5  12  10        6.78       33.51     23.48 o 
  -4  12  10        4.55       30.88     25.06 o 
  -3  12  10        0.11       16.56     16.56 o 
  -2  12  10       41.60       35.73     19.00 o 
  -1  12  10      143.57      122.40     65.25 o 
   0  12  10      719.42      735.12    110.20 o 
   1  12  10        0.27        3.36     20.87 o 
   2  12  10       23.38       18.59     21.05 o 
   3  12  10       21.76       51.13     28.59 o 
   4  12  10       12.30        6.21     28.38 o 
   5  12  10        0.44       22.79     18.76 o 
  -5  13  10        3.91       11.95     34.03 o 
  -4  13  10        8.59       18.18     29.03 o 
  -3  13  10        0.00        3.04     23.81 o 
  -2  13  10       12.40      105.24     32.69 o 
  -1  13  10        4.07       21.97     27.69 o 
   0  13  10        9.43       25.02     27.39 o 
   1  13  10       79.44       88.93     73.84 o 
   2  13  10       38.06       54.24     24.07 o 
   3  13  10       89.46       70.65     26.50 o 
   4  13  10       21.68       21.93     30.64 o 
   5  13  10        2.94       11.02     26.03 o 
  -4  14  10        7.17        5.71     24.26 o 
  -3  14  10       15.04        7.35     25.12 o 
  -2  14  10        0.20       44.51     21.33 o 
  -1  14  10        1.70       19.15     19.86 o 
   0  14  10       17.74       87.49     68.58 o 
   1  14  10      163.30      147.61     79.92 o 
   2  14  10       10.37       29.69     27.95 o 
   3  14  10        7.13       13.33     31.25 o 
   4  14  10        1.68       13.37     28.98 o 
  -4  15  10       20.78       17.19     30.41 o 
  -3  15  10        0.02        9.73     39.36 o 
  -2  15  10        7.67        2.80     29.52 o 
  -1  15  10        1.48       26.57     28.85 o 
   0  15  10       17.23       14.97     27.95 o 
   1  15  10        4.02       -1.88     27.24 o 
   2  15  10       11.40       11.95     28.62 o 
   3  15  10        6.14       26.11     30.02 o 
   4  15  10        6.15       20.10     31.61 o 
  -3  16  10       10.96       16.60     36.83 o 
  -2  16  10        1.05       36.68     29.48 o 
  -1  16  10        0.91       13.09     29.00 o 
   0  16  10        4.72       18.18     24.86 o 
   1  16  10        7.06       32.05     29.39 o 
   2  16  10       22.26       47.61     31.03 o 
   3  16  10        0.02       19.56     27.13 o 
  -2  17  10        1.47        5.07     26.29 o 
  -1  17  10        0.12       31.51     24.84 o 
   0  17  10        1.41       39.61     39.33 o 
   1  17  10        0.12       20.70     32.00 o 
   2  17  10        0.02        7.18     33.15 o 
  -1  18  10        0.21       47.68     35.30 o 
   0  18  10        1.00       27.62     34.81 o 
   1  18  10       18.49       10.03     26.85 o 
  -7   1  11        0.86       16.89     28.66 o 
  -6   1  11       13.89       38.79     24.54 o 
  -5   1  11       70.41       66.57     22.79 o 
  -4   1  11      186.45      196.76     28.29 o 
  -3   1  11       40.63       24.93     10.78 o 
  -2   1  11       33.32       28.08     11.15 o 
  -1   1  11        3.28       16.35     14.79 o 
   0   1  11      127.69      143.99     19.34 o 
   1   1  11        7.50       14.00      5.95 o 
   2   1  11     1420.47     1332.01     80.09 o 
   3   1  11      764.47      730.92     30.88 o 
   4   1  11       24.80       31.79     17.23 o 
   5   1  11        0.36       18.61     21.78 o 
   6   1  11        2.81       32.80     25.14 o 
   7   1  11        0.63       22.82     28.12 o 
  -7   2  11        2.69       35.99     32.86 o 
  -6   2  11        0.06       23.74     28.68 o 
  -5   2  11       81.31       85.96     26.91 o 
  -4   2  11        2.04       28.16     24.15 o 
  -3   2  11        9.00       20.34     13.18 o 
  -2   2  11      367.14      372.94     19.99 o 
  -1   2  11      367.41      386.83     18.35 o 
   0   2  11      191.61      199.37     20.96 o 
   1   2  11      179.30      209.98     31.36 o 
   2   2  11      364.81      358.49     19.88 o 
   3   2  11       10.72       21.97     13.50 o 
   4   2  11        0.30        7.76     15.85 o 
   5   2  11       97.95       97.65     22.47 o 
   6   2  11        1.98       24.35     24.91 o 
   7   2  11        3.48       25.34     30.36 o 
  -7   3  11        1.97       25.12     35.32 o 
  -6   3  11       13.36       20.06     24.35 o 
  -5   3  11       49.84       46.39     22.00 o 
  -4   3  11     1117.51     1078.82     45.42 o 
  -3   3  11      229.93      241.89     20.81 o 
  -2   3  11       47.45       42.40     11.56 o 
  -1   3  11        8.03       29.78     10.26 o 
   0   3  11      130.04      139.85     13.91 o 
   1   3  11      572.04      564.20     29.28 o 
   2   3  11      263.39      257.91     15.70 o 
   3   3  11       15.84       17.12     13.74 o 
   4   3  11       34.76       45.50     18.46 o 
   5   3  11       33.00       65.73     26.27 o 
   6   3  11        1.06       16.13     23.94 o 
   7   3  11        6.21        5.61     33.02 o 
  -7   4  11        0.79       19.28     32.61 o 
  -6   4  11        0.00       19.11     27.41 o 
  -5   4  11        0.12       37.41     25.34 o 
  -4   4  11      149.34      121.99     23.96 o 
  -3   4  11       75.26       88.85     15.76 o 
  -2   4  11       31.51       38.54     11.77 o 
  -1   4  11     1898.34     1843.72     60.60 o 
   0   4  11      116.93      132.43      9.88 o 
   1   4  11       38.35       43.60      5.41 o 
   2   4  11       16.35       30.30     13.28 o 
   3   4  11        2.01       20.14     17.36 o 
   4   4  11      148.19      160.08     23.87 o 
   5   4  11        0.19       14.47     20.79 o 
   6   4  11        0.58       -1.66     28.36 o 
  -6   5  11        0.96       29.07     29.72 o 
  -5   5  11        1.80       19.71     24.97 o 
  -4   5  11        7.38       25.71     18.78 o 
  -3   5  11       47.65       51.30     13.93 o 
  -2   5  11      112.25      110.76     16.11 o 
  -1   5  11      613.29      581.30     24.11 o 
   0   5  11      278.41      266.28     23.61 o 
   1   5  11      464.32      463.21     18.03 o 
   2   5  11       31.95       30.62     11.19 o 
   3   5  11       62.62       90.87     17.21 o 
   4   5  11        0.58        8.28     17.23 o 
   5   5  11       16.51       40.48     20.59 o 
   6   5  11        0.01        5.30     44.16 o 
  -6   6  11        5.77       20.53     27.26 o 
  -5   6  11       29.64       45.14     23.46 o 
  -4   6  11        1.94        7.42     22.88 o 
  -3   6  11      141.59      140.62     19.13 o 
  -2   6  11       17.96       21.26     14.17 o 
  -1   6  11       26.52       36.01     19.80 o 
   0   6  11       12.84       53.24     46.34 o 
   1   6  11        8.45       31.89     16.73 o 
   2   6  11      123.50      130.27     24.76 o 
   3   6  11        0.89       33.23     16.37 o 
   4   6  11       22.22       22.21     14.56 o 
   5   6  11       12.21       46.39     22.13 o 
   6   6  11        1.46       -2.98     34.24 o 
  -6   7  11        2.69       20.57     30.43 o 
  -5   7  11       30.41       26.44     21.82 o 
  -4   7  11       59.22       59.91     19.58 o 
  -3   7  11       44.08       39.44     13.52 o 
  -2   7  11      117.18      110.80     17.17 o 
  -1   7  11       35.71       36.55     17.49 o 
   0   7  11        4.41       14.60     15.03 o 
   1   7  11        7.79       36.62     23.51 o 
   2   7  11       69.78       94.00     19.47 o 
   3   7  11      303.94      290.65     28.68 o 
   4   7  11       30.81       32.43     17.60 o 
   5   7  11       16.00       40.18     23.63 o 
   6   7  11        8.61        5.91     46.88 o 
  -6   8  11        5.61       17.62     24.48 o 
  -5   8  11        3.93       11.95     24.86 o 
  -4   8  11       31.91       48.43     24.33 o 
  -3   8  11       52.47       49.94     16.30 o 
  -2   8  11      532.76      495.69     26.96 o 
  -1   8  11       18.66       22.49     16.43 o 
   0   8  11       42.34       30.71     17.79 o 
   1   8  11      462.51      456.61     32.15 o 
   2   8  11        0.92       14.04     34.59 o 
   3   8  11        7.74       15.12     15.38 o 
   4   8  11        9.21       14.51     19.95 o 
   5   8  11        0.48        8.67     22.62 o 
   6   8  11        0.24       15.35     28.57 o 
  -6   9  11        1.81       15.68     25.64 o 
  -5   9  11        6.03        1.79     28.77 o 
  -4   9  11       36.68       44.49     22.62 o 
  -3   9  11        0.11       17.60     12.12 o 
  -2   9  11      960.46      926.75     41.58 o 
  -1   9  11      257.34      291.45     40.82 o 
   0   9  11       40.15       48.52     25.06 o 
   1   9  11       18.77       60.58     25.32 o 
   2   9  11        0.57       16.28     24.09 o 
   3   9  11        1.04        8.45     12.77 o 
   4   9  11       17.15       22.08     18.74 o 
   5   9  11        5.92        9.92     30.51 o 
   6   9  11       18.08       29.48     34.53 o 
  -6  10  11        3.57       12.49     28.29 o 
  -5  10  11        0.03       10.18     28.72 o 
  -4  10  11       14.20       24.37     19.41 o 
  -3  10  11      115.62      113.71     24.37 o 
  -2  10  11       26.52       21.56     19.02 o 
  -1  10  11      309.04      270.51     28.98 o 
   0  10  11      250.22      249.74     29.57 o 
   1  10  11        0.90       41.81     29.93 o 
   2  10  11        1.06        9.79     60.62 o 
   3  10  11        1.62       23.89     25.30 o 
   4  10  11        9.52       31.03     23.81 o 
   5  10  11        9.46       30.71     23.16 o 
  -5  11  11        5.22       -9.94     27.95 o 
  -4  11  11       21.02       31.85     24.37 o 
  -3  11  11        0.11       34.91     28.83 o 
  -2  11  11       97.44       68.96     38.88 o 
  -1  11  11      110.52      105.30     28.62 o 
   0  11  11       44.00       48.26     25.88 o 
   1  11  11       87.39      113.91     51.73 o 
   2  11  11       22.51       38.60     31.44 o 
   3  11  11        7.43       27.82     22.08 o 
   4  11  11        2.68       67.63     31.20 o 
   5  11  11        4.16       -4.23     24.63 o 
  -5  12  11        4.67        9.96     29.41 o 
  -4  12  11        0.35       16.60     27.52 o 
  -3  12  11       56.49       34.70     17.68 o 
  -2  12  11        1.42       48.91     27.82 o 
  -1  12  11       64.89      134.67     32.37 o 
   0  12  11       72.20       59.63     28.06 o 
   1  12  11       54.40       44.42     42.53 o 
   2  12  11        8.97       10.11     36.72 o 
   3  12  11       22.89       22.51     21.65 o 
   4  12  11        1.88       25.96     24.13 o 
   5  12  11        4.79       45.20     27.93 o 
  -5  13  11        3.01       19.30     32.84 o 
  -4  13  11       14.93       22.88     27.52 o 
  -3  13  11       25.08       58.42     21.78 o 
  -2  13  11       19.78       37.35     17.81 o 
  -1  13  11      124.82      116.90     31.46 o 
   0  13  11        8.20        8.84     26.76 o 
   1  13  11        0.00       -1.88     22.43 o 
   2  13  11       19.28       21.63     23.25 o 
   3  13  11        1.22       19.24     27.56 o 
   4  13  11        0.00       16.63     28.75 o 
  -4  14  11       10.77       38.34     29.37 o 
  -3  14  11        1.93       23.72     25.40 o 
  -2  14  11        0.97       69.40     29.05 o 
  -1  14  11       11.38       29.59     28.14 o 
   0  14  11       10.05       14.47     20.68 o 
   1  14  11        0.08       13.11     30.71 o 
   2  14  11        6.69       12.36     23.38 o 
   3  14  11        0.33       22.15     30.10 o 
   4  14  11        4.06       38.08     34.96 o 
  -4  15  11        3.32       43.13     24.97 o 
  -3  15  11        0.27       38.73     29.50 o 
  -2  15  11        4.98       45.11     39.42 o 
  -1  15  11       13.10       28.64     29.61 o 
   0  15  11        7.35       27.86     23.81 o 
   1  15  11        0.30       19.77     29.48 o 
   2  15  11        6.29       32.82     25.27 o 
   3  15  11        2.32       20.10     31.29 o 
  -3  16  11        7.77       24.20     31.57 o 
  -2  16  11        0.00       28.51     30.19 o 
  -1  16  11        1.61       40.35     30.45 o 
   0  16  11        0.06       10.72     36.14 o 
   1  16  11       15.55       13.76     23.10 o 
   2  16  11        1.75       32.05     37.07 o 
   3  16  11        0.83       23.46     34.33 o 
  -2  17  11       16.29        9.29     33.30 o 
  -1  17  11        0.52      -11.19     26.50 o 
   0  17  11       18.97        1.34     26.59 o 
   1  17  11        4.59        5.24     33.38 o 
   2  17  11        6.06       21.00     28.79 o 
   0  18  11        1.74       -7.91     29.13 o 
  -7   0  12        0.65       25.47     36.53 o 
  -6   0  12        0.24       28.16     22.97 o 
  -5   0  12      114.73      114.55     28.01 o 
  -4   0  12      734.66      781.08     43.02 o 
  -3   0  12      129.45      131.11     19.04 o 
  -2   0  12       69.44       55.87     13.00 o 
  -1   0  12       31.38       40.65     12.59 o 
   0   0  12      184.42      197.92     22.88 o 
   1   0  12     1242.55     1281.98     37.50 o 
   2   0  12    32006.12    32138.47   2148.35 o 
   3   0  12       51.44      100.58     18.57 o 
   4   0  12       84.14       59.17     18.27 o 
   5   0  12        7.44       19.11     19.39 o 
   6   0  12        0.48       16.60     22.08 o 
   7   0  12       16.32       23.46     24.73 o 
  -7   1  12        4.11       27.82     31.53 o 
  -6   1  12        1.61       11.60     24.09 o 
  -5   1  12       18.65       34.61     20.16 o 
  -4   1  12      878.29      873.03     43.13 o 
  -3   1  12      237.89      230.18     21.76 o 
  -2   1  12      115.39      112.59     16.54 o 
  -1   1  12      805.89      834.12     23.03 o 
   0   1  12      117.24      110.56     22.08 o 
   1   1  12     3395.27     2971.65    107.50 o 
   2   1  12      314.57      359.16     32.26 o 
   3   1  12       52.44       43.28     15.35 o 
   4   1  12        1.79       23.96     15.18 o 
   5   1  12       18.58       36.32     23.81 o 
   6   1  12        0.88       20.31     20.23 o 
   7   1  12        0.50        3.41     25.60 o 
  -7   2  12        1.29       24.52     32.71 o 
  -6   2  12       10.70       21.13     27.62 o 
  -5   2  12       18.82       30.17     23.83 o 
  -4   2  12      445.62      452.21     38.36 o 
  -3   2  12        2.96       12.87     15.81 o 
  -2   2  12       94.73      100.17     14.90 o 
  -1   2  12      223.59      184.81     14.94 o 
   0   2  12        1.28       12.08     13.69 o 
   1   2  12      269.88      255.97     25.47 o 
   2   2  12     2339.78     2239.13     70.88 o 
   4   2  12       14.94       25.58     18.50 o 
   5   2  12       12.89       20.98     22.58 o 
   6   2  12        0.15        6.69     16.97 o 
   7   2  12        0.37       -3.92     30.69 o 
  -7   3  12        4.58       14.38     33.53 o 
  -6   3  12        0.43       13.13     30.30 o 
  -5   3  12       40.25       40.78     21.20 o 
  -4   3  12      384.06      374.17     34.01 o 
  -3   3  12       43.34       32.82     11.73 o 
  -2   3  12       70.32       73.30     13.46 o 
  -1   3  12        0.58       14.49     11.15 o 
   0   3  12        2.74        6.66     17.27 o 
   1   3  12       22.92       36.06     16.28 o 
   2   3  12       27.90       26.09      8.17 o 
   3   3  12       12.59       21.97     10.50 o 
   4   3  12        4.84       27.52     19.39 o 
   5   3  12        0.37        7.72     18.59 o 
   6   3  12        3.62        8.07     20.81 o 
  -6   4  12        6.17       30.00     26.05 o 
  -5   4  12       24.02       35.28     25.02 o 
  -4   4  12       29.33       35.41     24.67 o 
  -3   4  12        2.75       13.74     11.86 o 
  -2   4  12       82.70      109.35     16.67 o 
  -1   4  12       48.55       59.17     12.03 o 
   0   4  12        8.87       11.52      4.36 o 
   1   4  12      125.35      129.26     19.99 o 
   2   4  12       16.14       10.91     15.20 o 
   3   4  12       13.33       18.18      8.39 o 
   4   4  12        0.09       18.98     17.73 o 
   5   4  12       28.02       43.88     24.67 o 
   6   4  12        7.08       25.73     24.48 o 
  -6   5  12        4.03       34.96     28.42 o 
  -5   5  12       58.63       63.53     24.48 o 
  -4   5  12       21.94       29.80     18.29 o 
  -3   5  12       15.86       19.00     11.02 o 
  -2   5  12      158.61      138.83     16.67 o 
  -1   5  12      554.06      563.16     25.86 o 
   0   5  12      566.19      561.50     28.36 o 
   1   5  12       11.95       13.33      8.04 o 
   2   5  12        1.86       10.46      8.97 o 
   3   5  12        7.21       27.82     16.80 o 
   4   5  12       98.91       98.31     37.95 o 
   5   5  12        4.68       22.25     23.79 o 
   6   5  12        0.07       25.12     29.91 o 
  -6   6  12        0.00       30.23     26.03 o 
  -5   6  12        0.73       20.46     21.67 o 
  -4   6  12       12.86       22.73     18.78 o 
  -3   6  12        5.86       20.55     15.98 o 
  -2   6  12      108.57      121.84     17.79 o 
  -1   6  12       31.06       33.49     12.77 o 
   0   6  12       17.06       33.51     22.45 o 
   1   6  12       38.03       25.90     12.18 o 
   2   6  12        0.77        2.57      6.66 o 
   3   6  12       10.01       28.98     21.05 o 
   4   6  12       19.88       12.83     15.33 o 
   5   6  12        0.30       39.68     24.86 o 
   6   6  12        1.82       19.90     28.57 o 
  -6   7  12        4.56       25.55     25.62 o 
  -5   7  12        3.14       25.40     24.58 o 
  -4   7  12      160.23      137.54     24.04 o 
  -3   7  12       17.30       20.01     15.10 o 
  -2   7  12        4.84       10.24     11.11 o 
  -1   7  12        0.86       56.87     16.95 o 
   0   7  12       15.53       22.51     30.90 o 
   1   7  12       13.26        8.32     24.82 o 
   2   7  12       78.52       37.72     14.90 o 
   3   7  12       21.48       40.89     14.73 o 
   4   7  12        2.92       27.99     21.41 o 
   5   7  12        3.70       10.50     22.34 o 
   6   7  12        0.00       26.87     23.46 o 
  -6   8  12        6.01       24.45     26.11 o 
  -5   8  12       26.53       18.76     20.57 o 
  -4   8  12       37.56       40.18     20.87 o 
  -3   8  12       64.38       56.76     16.60 o 
  -2   8  12      156.97      153.45     19.93 o 
  -1   8  12        4.66       12.14     12.92 o 
   0   8  12      100.61      118.48     22.43 o 
   2   8  12      299.15      316.03     29.85 o 
   3   8  12        7.21        7.29     20.27 o 
   4   8  12        1.24        7.48     18.42 o 
   5   8  12        1.58       25.30     19.13 o 
   6   8  12        6.27       15.63     29.54 o 
  -6   9  12        7.47       67.67     45.24 o 
  -5   9  12       15.70       28.79     26.31 o 
  -4   9  12        1.01       16.54     23.10 o 
  -3   9  12      168.21      139.98     21.80 o 
  -2   9  12        2.33       22.54     20.29 o 
  -1   9  12       13.92       50.35     30.45 o 
   0   9  12       35.94       42.07     20.57 o 
   1   9  12       38.96       33.94     19.99 o 
   2   9  12        4.55       17.10     21.16 o 
   3   9  12       11.73       22.71     20.18 o 
   4   9  12       33.83       47.64     22.73 o 
   5   9  12       10.25       19.04     25.88 o 
   6   9  12        0.25       -4.98     34.70 o 
  -5  10  12        0.64       41.49     24.13 o 
  -4  10  12        2.89       21.56     17.83 o 
  -3  10  12       55.97       39.68     17.58 o 
  -2  10  12      757.75      715.43    102.89 o 
  -1  10  12       37.31       34.61     15.85 o 
   0  10  12      231.94      232.12     32.22 o 
   1  10  12       61.00       86.88     25.06 o 
   2  10  12      133.12      177.46     33.64 o 
   3  10  12       56.96       53.46     38.41 o 
   4  10  12        6.91        6.47     23.57 o 
   5  10  12        3.26        0.54     21.95 o 
  -5  11  12        1.49       34.01     30.04 o 
  -4  11  12        0.12        3.97     22.23 o 
  -3  11  12       23.75       20.96     22.21 o 
  -1  11  12       20.41       33.38     19.80 o 
   0  11  12      276.85      258.60     33.55 o 
   1  11  12        1.97       55.81     29.03 o 
   2  11  12        9.44       36.66     39.85 o 
   3  11  12       16.15       60.62     27.80 o 
   4  11  12       50.31       41.90     27.13 o 
   5  11  12        1.97        6.79     23.07 o 
  -5  12  12        1.51       -5.80     32.97 o 
  -4  12  12        4.20        9.32     26.46 o 
  -3  12  12        2.85       16.76     21.95 o 
  -2  12  12        1.26        0.84     27.95 o 
  -1  12  12       18.46       42.46     20.51 o 
   0  12  12      108.16       70.69     24.09 o 
   1  12  12      195.29      216.36     38.77 o 
   2  12  12      117.09      101.40     29.69 o 
   3  12  12       39.64       42.07     26.22 o 
   4  12  12       13.33        7.22     26.68 o 
   5  12  12        5.52        6.23     27.93 o 
  -4  13  12        1.82       25.38     27.28 o 
  -3  13  12       25.17       58.01     30.41 o 
  -2  13  12       14.08        5.69     49.04 o 
  -1  13  12        4.87       38.39     28.14 o 
   0  13  12       34.38       57.88     27.65 o 
   1  13  12       48.47       35.65     29.50 o 
   2  13  12        2.05        9.36     64.31 o 
   3  13  12        2.80       23.83     18.89 o 
   4  13  12       13.76       41.99     29.00 o 
  -4  14  12        0.85        5.59     26.48 o 
  -3  14  12        7.46       35.69     27.58 o 
  -2  14  12        2.61       54.77     30.67 o 
  -1  14  12       18.87       43.09     34.85 o 
   0  14  12       49.63       41.88     22.15 o 
   1  14  12       68.46       47.38     26.74 o 
   2  14  12       90.65      186.71     41.43 o 
   3  14  12       22.60       74.61     31.36 o 
   4  14  12       11.53       42.46     33.73 o 
  -3  15  12        0.80       21.85     24.00 o 
  -2  15  12        0.13       12.66     46.60 o 
  -1  15  12       39.09       72.74     27.47 o 
   0  15  12        2.54       20.44     23.53 o 
   1  15  12        0.01       20.70     30.13 o 
   2  15  12        4.46       22.56     26.14 o 
   3  15  12        6.50       19.69     32.45 o 
  -3  16  12        1.22       19.32     22.97 o 
  -2  16  12       13.98       36.88     23.16 o 
  -1  16  12        0.82       15.68     25.45 o 
   0  16  12       16.32       22.13     24.67 o 
   1  16  12        0.85        3.77     26.93 o 
   2  16  12       33.25        3.92     33.34 o 
   3  16  12        0.74       37.93     34.89 o 
  -2  17  12        1.72       10.59     33.90 o 
  -1  17  12        1.79       16.37     33.79 o 
   0  17  12        0.61       32.93     25.62 o 
   1  17  12        0.00       26.37     36.57 o 
   2  17  12        0.37       18.80     35.60 o 
  -7   1  13        0.02       15.33     31.72 o 
  -6   1  13        5.39       23.18     22.66 o 
  -5   1  13        1.89       18.50     23.83 o 
  -4   1  13       32.68       41.71     22.75 o 
  -3   1  13      129.90      101.79     16.63 o 
  -2   1  13        0.39       19.99     16.89 o 
  -1   1  13       93.89      108.00     12.46 o 
   0   1  13      283.80      336.63     31.10 o 
   1   1  13     2981.22     3060.47     69.16 o 
   2   1  13      693.29      674.07     28.38 o 
   3   1  13        3.21       35.80     18.59 o 
   4   1  13       20.51       25.58     13.26 o 
   5   1  13        3.84       29.28     21.13 o 
   6   1  13        3.39       15.18     27.17 o 
  -6   2  13        8.65       34.85     23.83 o 
  -5   2  13        8.82       33.86     24.15 o 
  -4   2  13      136.33      120.53     24.89 o 
  -3   2  13      194.74      173.19     21.09 o 
  -2   2  13      617.29      651.26     26.89 o 
  -1   2  13     2578.21     2672.09     42.14 o 
   0   2  13      133.40      142.52     11.54 o 
   1   2  13      311.28      316.27     34.16 o 
   2   2  13      110.16       71.01     24.78 o 
   3   2  13       76.85       77.94     14.62 o 
   4   2  13        5.38       21.85     14.92 o 
   5   2  13        5.96       30.13     19.56 o 
   6   2  13        2.38       19.13     26.07 o 
  -6   3  13        4.32       13.67     25.86 o 
  -5   3  13        1.99       33.34     25.77 o 
  -4   3  13      319.97      279.87     32.05 o 
  -3   3  13      251.86      232.49     22.43 o 
  -2   3  13       46.22       34.48     11.26 o 
  -1   3  13     1195.85     1150.59     26.85 o 
   0   3  13      118.89      131.83     25.86 o 
   1   3  13       11.68       27.75     14.86 o 
   2   3  13       76.06      123.01     25.12 o 
   3   3  13       32.65       35.69     19.90 o 
   4   3  13       55.38       45.33     15.59 o 
   5   3  13        0.37       19.41     24.56 o 
   6   3  13        0.30        0.84     20.79 o 
  -6   4  13       16.94       28.25     27.97 o 
  -5   4  13        0.59       24.54     23.83 o 
  -4   4  13       41.01       39.83     17.73 o 
  -3   4  13      106.22      118.02     18.33 o 
  -2   4  13      182.56      169.18     18.59 o 
  -1   4  13        8.10       21.82     13.78 o 
   0   4  13      226.89      230.76     17.60 o 
   1   4  13        3.43       22.51     15.27 o 
   2   4  13        0.37        4.16     11.24 o 
   3   4  13        0.54       25.60     15.38 o 
   4   4  13        4.86       26.65     16.76 o 
   5   4  13       69.88       82.14     23.12 o 
   6   4  13        0.24       55.64     27.30 o 
  -6   5  13        3.39       22.86     29.05 o 
  -5   5  13       25.71       39.40     27.47 o 
  -4   5  13        0.03       17.12     21.11 o 
  -3   5  13        4.38       14.92     16.78 o 
  -2   5  13       16.31       30.43     12.83 o 
  -1   5  13      660.39      652.77     46.56 o 
   0   5  13       16.21       16.60     13.89 o 
   1   5  13      228.45      215.52     39.36 o 
   2   5  13       40.43       46.56     25.73 o 
   3   5  13        6.69       24.45     13.54 o 
   4   5  13        0.04        3.28     21.63 o 
   5   5  13       11.78       38.36     22.45 o 
   6   5  13        1.72       25.21     30.47 o 
  -6   6  13        0.04       25.04     26.11 o 
  -5   6  13        5.58       31.23     24.30 o 
  -4   6  13      194.41      229.23     32.50 o 
  -3   6  13        0.00       14.58     17.86 o 
  -2   6  13       15.02       38.79     13.65 o 
  -1   6  13      615.16      648.52     28.59 o 
   0   6  13       13.60       37.74     15.33 o 
   1   6  13      403.09      396.47     24.41 o 
   2   6  13        9.67        7.63      7.63 o 
   3   6  13       27.58       38.58     21.48 o 
   4   6  13        0.00       18.65     19.67 o 
   5   6  13       17.83       32.82     22.02 o 
   6   6  13        0.14       24.48     39.57 o 
  -6   7  13        0.87       15.96     25.92 o 
  -5   7  13        7.86       20.53     27.65 o 
  -4   7  13       51.42       33.84     17.73 o 
  -3   7  13       47.37       54.08     16.56 o 
  -2   7  13      214.55      240.25     23.33 o 
  -1   7  13      233.44      193.85     19.90 o 
   0   7  13      230.65      281.51     27.06 o 
   1   7  13      848.31      804.71     34.20 o 
   2   7  13        6.66        5.91      5.50 o 
   3   7  13        1.53       19.00     18.31 o 
   4   7  13        0.69       20.12     21.03 o 
   5   7  13        7.75       46.84     26.22 o 
   6   7  13        1.98       22.41     30.36 o 
  -6   8  13        1.16       20.79     28.14 o 
  -5   8  13        7.12       14.88     23.74 o 
  -4   8  13        1.24        8.41     16.91 o 
  -3   8  13        9.90        5.84     15.94 o 
  -2   8  13       24.70       27.11     13.65 o 
  -1   8  13       20.27       23.68     11.02 o 
   0   8  13       68.01       62.95     20.46 o 
   1   8  13        6.40       10.35     19.84 o 
   2   8  13       83.97      104.80     26.89 o 
   3   8  13      204.07      181.86     26.63 o 
   4   8  13        0.00       14.04     24.93 o 
   5   8  13        5.07       13.07     25.73 o 
   6   8  13       15.35       29.85     33.02 o 
  -6   9  13        0.10        4.90     32.99 o 
  -5   9  13       23.82       36.57     23.46 o 
  -4   9  13        0.21       -3.75     20.29 o 
  -3   9  13       71.39       39.14     18.31 o 
  -2   9  13       73.97       38.95     26.89 o 
  -1   9  13       97.09       95.01     24.52 o 
   0   9  13       10.19       16.63     22.47 o 
   1   9  13        5.40       28.66     21.24 o 
   2   9  13       32.92       61.22     24.82 o 
   3   9  13       24.03       48.48     20.31 o 
   4   9  13        0.62        7.70     21.67 o 
   5   9  13       28.36       54.28     25.45 o 
  -5  10  13        8.19       49.62     25.60 o 
  -4  10  13       19.31        8.13     26.80 o 
  -3  10  13        1.10       10.80     21.33 o 
  -2  10  13       29.53       54.15     40.00 o 
  -1  10  13      669.47      717.27     45.52 o 
   0  10  13       28.90       55.12     19.84 o 
   1  10  13       11.02       20.79     20.96 o 
   2  10  13        3.92       24.89     21.61 o 
   3  10  13        0.81       33.45     24.28 o 
   4  10  13       23.90        1.06     23.59 o 
   5  10  13       10.88       11.39     27.26 o 
  -5  11  13        0.17       24.09     27.80 o 
  -4  11  13        0.13       37.50     24.71 o 
  -3  11  13        0.24       25.86     21.85 o 
  -2  11  13      161.12      140.75     28.14 o 
  -1  11  13      235.44      189.90     51.19 o 
   0  11  13      377.83      424.70     41.97 o 
   1  11  13       45.42       88.89     24.15 o 
   2  11  13        0.05       24.13     28.06 o 
   3  11  13       27.73       75.00     30.71 o 
   4  11  13       12.13       31.05     25.94 o 
   5  11  13        1.32       11.36     29.59 o 
  -5  12  13        4.46       24.33     23.89 o 
  -4  12  13       26.95       15.22     18.03 o 
  -3  12  13        5.82       27.65     22.77 o 
  -2  12  13       63.06       52.81     25.73 o 
  -1  12  13      191.76      217.24     34.70 o 
   0  12  13        3.16       14.06     29.05 o 
   1  12  13        0.17       22.08     29.20 o 
   2  12  13        7.11       43.69     30.00 o 
   3  12  13       10.18       14.99     32.65 o 
   4  12  13        2.82       22.23     26.85 o 
   5  12  13        0.94        6.99     25.19 o 
  -4  13  13       14.96       29.37     33.45 o 
  -3  13  13        0.48       14.34     21.85 o 
  -2  13  13       16.61       46.69     31.10 o 
  -1  13  13       39.66       66.83     94.37 o 
   0  13  13       22.95       67.69     35.60 o 
   1  13  13        6.02       63.44     30.19 o 
   2  13  13        4.56       19.65     28.36 o 
   3  13  13       11.68       41.10     48.48 o 
   4  13  13        8.84       21.13     23.74 o 
  -4  14  13        1.66       31.55     32.91 o 
  -3  14  13        6.36       28.75     24.84 o 
  -2  14  13        0.00        3.69     28.16 o 
  -1  14  13        0.70       11.28     27.99 o 
   0  14  13        9.89       40.56     43.99 o 
   1  14  13        0.19       -5.50     31.31 o 
   2  14  13        6.93       34.91     33.75 o 
   3  14  13        1.09       21.63     27.09 o 
   4  14  13        1.78       24.89     34.16 o 
  -3  15  13       17.72       40.35     33.04 o 
  -2  15  13        5.52       23.44     24.26 o 
  -1  15  13       28.32       67.52     29.80 o 
   0  15  13        3.33       34.63     24.65 o 
   1  15  13       13.80       41.73     31.64 o 
   2  15  13        9.39        6.40     31.03 o 
   3  15  13        2.29       67.65     35.67 o 
  -2  16  13       38.56       39.87     31.51 o 
  -1  16  13        6.96       20.34     31.53 o 
   0  16  13        0.36       19.99     24.48 o 
   1  16  13        1.24        5.84     37.22 o 
   2  16  13        0.13       -9.36     61.16 o 
  -1  17  13        0.85       44.34     33.90 o 
   0  17  13        0.02        5.18     27.99 o 
   1  17  13       17.18       11.69     30.17 o 
  -6   0  14        8.14       19.58     29.82 o 
  -5   0  14       41.91       49.49     25.38 o 
  -4   0  14      153.70      173.42     26.83 o 
  -3   0  14        3.71        7.22     16.39 o 
  -2   0  14       53.83       53.31     14.86 o 
  -1   0  14      213.60      203.40     19.77 o 
   0   0  14       39.43       38.51     19.86 o 
   1   0  14     1008.29      991.61     40.02 o 
   2   0  14        0.06       20.72     16.11 o 
   3   0  14      152.47      188.09     22.45 o 
   4   0  14        4.05       19.17     13.56 o 
   5   0  14       14.81       13.43     24.69 o 
  -6   1  14        0.36       18.83     23.83 o 
  -5   1  14        0.75       21.48     25.40 o 
  -4   1  14       41.11       45.63     18.98 o 
  -3   1  14      101.88      131.44     19.30 o 
  -2   1  14      118.85      126.15     17.32 o 
  -1   1  14      150.08      143.62     15.68 o 
   0   1  14        0.79       15.25      9.32 o 
   1   1  14     1165.44     1096.93     27.60 o 
   2   1  14     1008.75     1048.56     38.34 o 
   3   1  14      115.06      118.74     18.55 o 
   4   1  14       20.82       31.25     14.77 o 
   5   1  14        0.03        4.25     21.24 o 
   6   1  14        1.24       48.56     31.72 o 
  -6   2  14        0.38       24.09     26.63 o 
  -5   2  14      170.73      193.37     33.47 o 
  -4   2  14      255.92      293.43     34.46 o 
  -3   2  14      116.44      140.00     19.39 o 
  -2   2  14       11.30       19.45      9.70 o 
  -1   2  14       45.80       54.56     11.71 o 
   0   2  14       11.93       19.37      7.31 o 
   1   2  14       36.83       43.50     19.06 o 
   2   2  14      644.00      656.75     99.54 o 
   3   2  14        9.14       12.21     12.38 o 
   4   2  14        3.68       24.54     13.41 o 
   5   2  14       22.46       21.35     14.49 o 
   6   2  14        2.10       55.38     28.64 o 
  -6   3  14        0.07       10.37     26.68 o 
  -5   3  14        5.97       26.18     23.42 o 
  -4   3  14      375.56      412.17     34.29 o 
  -3   3  14      220.62      218.73     22.75 o 
  -2   3  14      631.52      627.81     26.65 o 
  -1   3  14      364.21      345.83     18.57 o 
   0   3  14       10.20       20.55     23.01 o 
   1   3  14        8.87       14.19     14.84 o 
   2   3  14       12.89       31.61     16.28 o 
   3   3  14       22.85       14.30      8.99 o 
   4   3  14        9.10       23.68     17.42 o 
   5   3  14        4.98       64.33     26.57 o 
   6   3  14        7.59       19.95     24.43 o 
  -6   4  14        2.24       23.55     27.13 o 
  -5   4  14       17.30       32.61     21.61 o 
  -4   4  14       20.08       59.17     23.66 o 
  -3   4  14       24.22       40.87     14.38 o 
  -2   4  14       14.49       32.09     17.36 o 
  -1   4  14       40.14       37.09      8.95 o 
   0   4  14       62.51       75.39     20.70 o 
   1   4  14        5.21       26.55     14.64 o 
   2   4  14       13.38       19.71     18.74 o 
   3   4  14        7.31      -12.01     18.22 o 
   4   4  14        8.72        9.68     15.74 o 
   5   4  14        0.10       32.07     22.38 o 
   6   4  14        2.62       12.92     26.70 o 
  -6   5  14        0.05       17.01     28.19 o 
  -5   5  14        6.56       25.17     23.92 o 
  -4   5  14      158.88      134.15     28.36 o 
  -3   5  14      268.12      270.44     25.88 o 
  -2   5  14        4.95       20.36     13.03 o 
  -1   5  14        3.83       35.45     15.72 o 
   0   5  14      314.32      317.43     14.45 o 
   1   5  14      112.99      195.44     29.72 o 
   2   5  14        1.95        3.19     20.85 o 
   3   5  14        3.17       14.77     18.78 o 
   4   5  14        0.17       23.89     39.77 o 
   5   5  14       20.11       33.23     21.35 o 
   6   5  14        0.00       40.50     32.65 o 
  -6   6  14        7.25       23.92     30.32 o 
  -5   6  14        1.55       -0.73     25.94 o 
  -4   6  14       14.18       24.71     19.97 o 
  -3   6  14        0.00        4.74     15.61 o 
  -2   6  14       30.82       29.33     13.24 o 
  -1   6  14        4.97       41.88     19.41 o 
   0   6  14      213.06      198.46     26.98 o 
   1   6  14      179.70      203.05     31.61 o 
   2   6  14       32.11       75.54     21.91 o 
   3   6  14      127.98      131.95     27.04 o 
   4   6  14       10.15       15.59     19.65 o 
   5   6  14        0.66       13.74     24.07 o 
   6   6  14        0.93       -8.02     29.93 o 
  -6   7  14       17.72       30.79     26.27 o 
  -5   7  14       21.64       11.71     24.69 o 
  -4   7  14        3.67       14.81     19.26 o 
  -3   7  14        2.87       25.30     16.82 o 
  -2   7  14      153.14      146.38     23.18 o 
  -1   7  14       10.34       17.38     10.09 o 
   0   7  14       57.20       63.36     17.53 o 
   1   7  14       14.45       25.49     21.18 o 
   2   7  14      223.80      218.80     69.18 o 
   3   7  14        2.10       24.30     17.62 o 
   4   7  14        7.18       18.50     21.33 o 
   5   7  14        0.29       15.61     23.94 o 
   6   7  14        3.61       -9.77     27.37 o 
  -6   8  14        0.10       12.59     30.62 o 
  -5   8  14       18.31       24.48     19.86 o 
  -4   8  14        0.13        8.63     19.13 o 
  -3   8  14       55.59       52.53     16.95 o 
  -2   8  14       24.66       18.39     17.66 o 
  -1   8  14      554.74      539.77     26.70 o 
   0   8  14      101.26       92.32     23.35 o 
   1   8  14       69.90       62.62     23.40 o 
   2   8  14       45.64       34.07     16.73 o 
   3   8  14       38.99       57.34     22.10 o 
   4   8  14       22.50       17.38     20.14 o 
   5   8  14        0.96        6.00     27.73 o 
   6   8  14        0.21      -23.23     31.27 o 
  -5   9  14        4.45       14.34     35.52 o 
  -3   9  14      175.05      171.48     25.94 o 
  -2   9  14      681.65      593.98     59.97 o 
  -1   9  14       66.00       74.68     23.07 o 
   0   9  14      113.35      137.19     33.43 o 
   1   9  14       95.86      148.00     32.17 o 
   2   9  14       10.36       40.50     23.07 o 
   3   9  14        2.51       45.14     23.55 o 
   4   9  14       15.27       20.70     22.49 o 
   5   9  14        3.79       -3.84     23.89 o 
  -5  10  14        5.13        1.51     29.82 o 
  -4  10  14        0.22       35.43     18.83 o 
  -3  10  14        5.15       36.23     17.49 o 
  -2  10  14       19.54       25.75     17.04 o 
  -1  10  14       93.48       85.66     37.87 o 
   0  10  14        2.88       45.31     27.13 o 
   1  10  14        0.39       36.68     26.09 o 
   2  10  14        1.35       18.89     23.66 o 
   3  10  14        0.01       22.13     25.40 o 
   4  10  14       12.46       19.84     24.00 o 
   5  10  14       20.11       26.44     25.81 o 
  -5  11  14        7.24       30.28     24.39 o 
  -4  11  14        8.12        3.56     24.28 o 
  -3  11  14        1.10       44.12     27.50 o 
  -2  11  14       16.57       18.80     29.11 o 
  -1  11  14        0.61       21.93     28.25 o 
   0  11  14        0.01       24.67     27.73 o 
   1  11  14      223.41      229.34     36.79 o 
   2  11  14        0.03       36.70     43.67 o 
   3  11  14        0.12       58.96     40.80 o 
   4  11  14        1.35       23.83     23.14 o 
   5  11  14        0.04       32.15     30.17 o 
  -5  12  14        1.24       36.49     28.98 o 
  -4  12  14        0.03      -12.08     25.25 o 
  -3  12  14       12.70       34.74     28.55 o 
  -2  12  14        0.48       23.48     23.72 o 
  -1  12  14        0.98       46.34     26.52 o 
   0  12  14       96.75       74.31     21.97 o 
   1  12  14        7.20       57.25     33.64 o 
   2  12  14        2.11       31.27     25.60 o 
   3  12  14        0.85       -0.35     36.21 o 
   4  12  14       42.46       83.15     29.46 o 
  -4  13  14        1.00       -6.62     29.28 o 
  -3  13  14       13.70       26.85     27.93 o 
  -2  13  14       17.88       64.09     31.10 o 
  -1  13  14        5.83       36.47     32.07 o 
   0  13  14       15.50       54.75     26.68 o 
   1  13  14      230.08      207.06     37.70 o 
   2  13  14       18.46       48.56     42.53 o 
   3  13  14        4.31      -14.56     29.89 o 
   4  13  14        4.66       19.49     23.33 o 
  -4  14  14        0.37       -4.68     28.66 o 
  -3  14  14        0.14       13.37     29.48 o 
  -2  14  14        4.74        8.99     28.96 o 
  -1  14  14        4.24        7.50     30.79 o 
   0  14  14        0.04       17.81     27.39 o 
   1  14  14       19.60       71.49     30.67 o 
   2  14  14       12.70       34.61     23.74 o 
   3  14  14       23.18       27.28     24.97 o 
   4  14  14        6.24        9.57     24.63 o 
  -3  15  14        3.03        8.24     38.97 o 
  -2  15  14        2.26       32.76     25.49 o 
  -1  15  14        1.73       34.85     32.15 o 
   0  15  14       18.65       42.22     34.55 o 
   1  15  14       26.58       43.56     27.06 o 
   2  15  14        3.24       43.50     29.03 o 
   3  15  14        0.76      -25.64     33.86 o 
  -2  16  14        2.63        7.01     31.66 o 
  -1  16  14       10.90       33.36     26.59 o 
   0  16  14        0.26       29.67     31.14 o 
   1  16  14        0.46       22.97     34.91 o 
   2  16  14        4.10       34.31     34.89 o 
  -1  17  14        3.02       26.78     33.81 o 
   0  17  14       17.26       37.82     25.02 o 
   1  17  14        0.97       -1.85     34.91 o 
  -6   1  15        2.65       17.55     28.34 o 
  -5   1  15       26.15       41.97     21.87 o 
  -4   1  15      254.41      227.18     29.78 o 
  -3   1  15       40.03       38.47     12.66 o 
  -2   1  15      480.09      462.59     25.38 o 
  -1   1  15      291.10      285.97     19.28 o 
   0   1  15       12.35       15.85     12.68 o 
   1   1  15      461.40      426.53     16.82 o 
   2   1  15        4.34        6.08     14.21 o 
   3   1  15       73.12       88.89     16.37 o 
   4   1  15        2.42       21.16     17.81 o 
   5   1  15        5.48       18.80     23.35 o 
   6   1  15        2.08        9.32     23.14 o 
  -6   2  15        0.84       19.60     26.89 o 
  -5   2  15       29.01       33.21     21.82 o 
  -4   2  15       59.75       43.93     18.24 o 
  -3   2  15      435.27      456.96     27.71 o 
  -2   2  15       28.04       30.43     10.83 o 
  -1   2  15      331.86      315.75     18.87 o 
   0   2  15       29.52       34.87     11.97 o 
   1   2  15       15.12       36.53     20.08 o 
   2   2  15        3.29       20.81     10.44 o 
   3   2  15       11.31       30.58     16.02 o 
   4   2  15       18.19       17.70     18.61 o 
   5   2  15        1.62       27.13     20.21 o 
   6   2  15        0.04       11.11     69.65 o 
  -6   3  15       23.75       38.49     30.41 o 
  -5   3  15        7.92       17.42     21.33 o 
  -4   3  15       29.84       42.50     20.66 o 
  -3   3  15      131.26      139.16     20.27 o 
  -2   3  15        1.09       18.11     16.41 o 
  -1   3  15       12.52       22.88      9.79 o 
   0   3  15       47.26       83.20     19.54 o 
   1   3  15        6.79       31.14     20.34 o 
   2   3  15       47.94       39.59     16.82 o 
   3   3  15       18.40       -2.63     13.33 o 
   4   3  15        8.07       21.37     15.12 o 
   5   3  15        5.42       16.71     16.60 o 
   6   3  15        9.57       16.78     19.43 o 
  -6   4  15        0.08       15.85     27.32 o 
  -5   4  15        0.05       17.81     21.46 o 
  -4   4  15      159.96      140.17     27.13 o 
  -3   4  15      318.17      280.54     25.45 o 
  -2   4  15        1.09       17.99     18.01 o 
  -1   4  15     1588.91     1684.38     34.78 o 
   0   4  15     1406.26     1493.08    103.17 o 
   1   4  15        6.43       23.76     17.47 o 
   2   4  15       39.21       41.84     17.47 o 
   3   4  15        2.86       14.66     23.10 o 
   4   4  15        5.49       28.12     25.64 o 
   5   4  15       10.54       19.86     35.24 o 
   6   4  15        2.91       18.78     33.81 o 
  -6   5  15       18.93       35.71     28.06 o 
  -5   5  15       12.40       18.98     25.79 o 
  -4   5  15       51.39       50.42     21.13 o 
  -3   5  15       12.63       28.38     18.16 o 
  -2   5  15       40.19       45.01     15.10 o 
  -1   5  15       49.38       56.80     20.18 o 
   0   5  15        3.12        7.25     22.73 o 
   1   5  15        1.57       27.04     21.72 o 
   3   5  15        9.96       26.76     23.01 o 
   4   5  15        2.80       29.20     18.70 o 
   5   5  15        0.09       16.00     25.47 o 
   6   5  15        3.35      -29.87     33.08 o 
  -6   6  15        1.10       24.37     29.07 o 
  -5   6  15        1.24       31.72     26.61 o 
  -4   6  15       69.54       64.31     20.51 o 
  -3   6  15       35.83       29.35     12.27 o 
  -2   6  15      228.38      241.12     22.90 o 
  -1   6  15        0.20       11.34     15.22 o 
   0   6  15      284.69      304.99     16.11 o 
   2   6  15       63.53       54.00     17.88 o 
   3   6  15       47.61       62.58     21.05 o 
   4   6  15        0.02       28.23     21.74 o 
   5   6  15        5.18       17.68     20.12 o 
   6   6  15        1.65        2.20     30.21 o 
  -6   7  15        0.00       17.79     27.78 o 
  -5   7  15       20.26       40.02     26.20 o 
  -4   7  15        8.14       19.71     18.85 o 
  -3   7  15       53.92       44.98     15.48 o 
  -2   7  15      102.64      131.50     23.38 o 
  -1   7  15       52.19       49.40     15.38 o 
   0   7  15        4.36       31.89     36.10 o 
   1   7  15        0.00       32.82     23.20 o 
   2   7  15       24.63       49.77     24.22 o 
   3   7  15        8.52       15.61     16.91 o 
   4   7  15        0.62        9.45     21.48 o 
   5   7  15        0.78       29.98     25.45 o 
   6   7  15        0.19        9.75     29.74 o 
  -6   8  15        0.39       18.05     29.89 o 
  -5   8  15        0.03       14.73     25.86 o 
  -4   8  15        3.52       21.78     18.31 o 
  -3   8  15        4.38       12.55     21.16 o 
  -2   8  15      481.10      477.27     37.67 o 
  -1   8  15       79.15       83.13     16.32 o 
   0   8  15      432.32      395.69     81.75 o 
   1   8  15       53.23      102.50     44.47 o 
   2   8  15        0.00        6.77     24.67 o 
   3   8  15       33.89       45.18     33.75 o 
   4   8  15        7.00       26.48     18.61 o 
   5   8  15        7.84       16.11     21.85 o 
  -5   9  15        7.02       47.57     29.03 o 
  -4   9  15        0.17       16.97     21.22 o 
  -3   9  15        3.03       14.71     18.70 o 
  -2   9  15       71.11       91.18     26.61 o 
  -1   9  15      126.80       97.39     18.33 o 
   0   9  15       11.41       28.42     23.81 o 
   1   9  15        1.60       16.32     19.08 o 
   2   9  15        8.72       10.61     23.61 o 
   3   9  15        0.03       29.74     24.61 o 
   4   9  15       47.56       35.62     20.66 o 
   5   9  15        0.00        5.80     23.14 o 
  -5  10  15        1.20       15.70     35.52 o 
  -4  10  15       15.22       20.94     23.81 o 
  -3  10  15       59.22       46.43     20.62 o 
  -2  10  15      155.35      154.23     46.69 o 
  -1  10  15      552.85      538.82     39.79 o 
   0  10  15        0.74       20.27     22.45 o 
   1  10  15       40.41       71.75     37.05 o 
   2  10  15        5.84       50.57     27.02 o 
   3  10  15        1.03       22.19     21.03 o 
   4  10  15       47.93       51.52     23.07 o 
   5  10  15        0.07       33.75     26.59 o 
  -5  11  15        0.93       15.10     30.36 o 
  -4  11  15        6.41       29.82     21.54 o 
  -3  11  15        6.44       28.59     24.65 o 
  -2  11  15       61.30       42.14     26.55 o 
  -1  11  15       10.53       30.38     20.46 o 
   0  11  15      292.89      280.82     57.43 o 
   1  11  15        9.70       35.32     63.36 o 
   2  11  15        4.08       34.35     29.16 o 
   3  11  15        1.09        1.70     36.25 o 
   4  11  15        0.13       26.46     26.76 o 
   5  11  15       60.43       70.02     25.77 o 
  -4  12  15        6.59        4.16     26.33 o 
  -3  12  15        0.22       23.55     25.47 o 
  -2  12  15       82.88       62.28     25.90 o 
  -1  12  15      295.67      302.55     49.36 o 
   0  12  15      180.16      173.21     30.64 o 
   1  12  15       11.82       -2.46     43.65 o 
   2  12  15        1.22       15.40     35.71 o 
   3  12  15        7.29       29.74     28.19 o 
   4  12  15       10.09       52.21     33.81 o 
  -4  13  15        5.82       -5.78     29.91 o 
  -3  13  15        0.01       24.48     22.30 o 
  -2  13  15        4.95       39.01     31.87 o 
  -1  13  15       14.35       14.10     26.24 o 
   0  13  15       15.78       -5.80     29.09 o 
   1  13  15       48.51       46.82     32.78 o 
   2  13  15       18.90       27.26     32.05 o 
   3  13  15        0.08       19.34     33.90 o 
   4  13  15        5.97       16.99     24.99 o 
  -3  14  15        8.81       22.04     28.08 o 
  -2  14  15       18.38       48.93     27.09 o 
  -1  14  15       22.71       36.96     24.09 o 
   0  14  15        6.12       10.11     26.24 o 
   1  14  15       16.35       43.54     33.38 o 
   2  14  15       15.33       16.71     28.29 o 
   3  14  15        0.81       11.28     30.60 o 
  -3  15  15        0.06        5.41     55.12 o 
  -2  15  15       30.03       41.86     32.07 o 
  -1  15  15        2.80       21.82     32.71 o 
   0  15  15        0.03       39.89     35.43 o 
   1  15  15        9.31      -19.13     22.92 o 
   2  15  15        7.17       19.08     28.96 o 
   3  15  15        2.15       48.78     36.96 o 
  -2  16  15        0.27        2.26     34.22 o 
  -1  16  15       15.52       42.42     36.36 o 
   0  16  15        1.98       28.03     35.24 o 
   1  16  15        6.58       16.69     22.86 o 
   2  16  15        1.14       66.64     37.29 o 
   0  17  15        0.88       52.08     37.61 o 
  -6   0  16        9.78       37.03     26.63 o 
  -5   0  16       44.70       42.09     22.54 o 
  -4   0  16       68.09       63.47     23.57 o 
  -3   0  16      285.95      307.00     25.47 o 
  -2   0  16      237.50      228.97     20.25 o 
  -1   0  16       71.79       74.29     13.28 o 
   0   0  16      297.67      290.71     27.06 o 
   1   0  16        0.57       34.83     21.69 o 
   2   0  16        2.41       12.87     12.14 o 
   3   0  16      482.70      431.83     22.54 o 
   4   0  16        4.43       19.95     15.89 o 
   5   0  16        2.24       32.11     18.70 o 
  -6   1  16       22.23       49.12     27.04 o 
  -5   1  16        0.56       20.10     24.67 o 
  -4   1  16      102.44       79.64     22.04 o 
  -3   1  16      616.32      620.27     30.99 o 
  -2   1  16       18.76       27.11     15.38 o 
  -1   1  16      848.96      845.73     49.15 o 
   0   1  16        0.36       17.70     10.72 o 
   1   1  16        9.02        2.46      8.32 o 
   2   1  16       35.47       39.05      9.90 o 
   4   1  16        2.50       24.73     20.29 o 
   5   1  16        0.40       19.34     21.93 o 
  -6   2  16       10.13       37.20     27.00 o 
  -5   2  16       17.69       36.16     27.04 o 
  -4   2  16      146.51      117.38     25.19 o 
  -3   2  16      100.28       80.74     17.90 o 
  -2   2  16       15.18       21.18     12.77 o 
  -1   2  16      102.60      115.82     17.38 o 
   0   2  16      316.51      310.06     23.44 o 
   1   2  16        2.88       21.39     22.73 o 
   2   2  16      113.84      101.92     11.60 o 
   3   2  16      360.92      327.85     32.39 o 
   4   2  16        2.58       13.05     14.99 o 
   5   2  16        8.99        0.69     16.69 o 
   6   2  16        0.61       35.75     23.59 o 
  -6   3  16       12.42       33.47     25.06 o 
  -5   3  16        8.25       22.28     24.33 o 
  -4   3  16       82.17       65.36     21.35 o 
  -3   3  16      110.29       95.60     18.85 o 
  -2   3  16       73.01       74.38     15.61 o 
  -1   3  16      198.33      214.09     18.07 o 
   0   3  16        3.81       26.07     19.58 o 
   1   3  16        0.20       12.14     20.23 o 
   3   3  16       23.16        0.67     17.17 o 
   4   3  16        4.40       25.06     34.31 o 
   5   3  16        0.12       12.44     21.16 o 
   6   3  16       12.03       12.85     21.91 o 
  -6   4  16        0.65       29.24     30.00 o 
  -5   4  16        4.38       24.11     23.27 o 
  -4   4  16        7.15       16.35     19.00 o 
  -3   4  16      373.24      353.77     26.55 o 
  -2   4  16      127.54      150.57     25.40 o 
  -1   4  16       34.47       35.22     10.61 o 
   0   4  16       58.99       53.50     21.00 o 
   1   4  16       34.76       51.41     19.43 o 
   2   4  16       56.88       77.63     19.00 o 
   3   4  16       72.39      106.34     39.42 o 
   4   4  16        0.12        6.47     20.44 o 
   5   4  16        5.16       43.43     24.63 o 
   6   4  16        1.58       18.68     43.45 o 
  -6   5  16        3.75       18.48     26.52 o 
  -5   5  16       25.12       29.78     20.66 o 
  -4   5  16      362.23      348.44     37.63 o 
  -3   5  16      103.19      135.73     22.38 o 
  -2   5  16       56.26       37.89     13.20 o 
  -1   5  16      296.83      281.55     40.80 o 
   0   5  16      297.86      279.93     28.16 o 
   2   5  16       50.33       44.19     18.61 o 
   3   5  16        9.02       28.88     18.22 o 
   4   5  16        3.13       22.43     21.65 o 
   5   5  16       10.00       19.21     36.75 o 
   6   5  16        1.29        1.94     26.33 o 
  -6   6  16        2.78       14.90     28.47 o 
  -5   6  16        0.64       29.80     24.93 o 
  -4   6  16       30.67       37.16     20.83 o 
  -3   6  16      209.14      207.50     25.47 o 
  -2   6  16        9.62       28.92     15.76 o 
  -1   6  16        0.01       17.47     16.24 o 
   0   6  16        9.44       10.89     25.42 o 
   1   6  16       10.57       23.29     23.61 o 
   2   6  16      241.10      238.96     30.00 o 
   3   6  16       22.62       37.93     21.67 o 
   4   6  16       10.37       19.21     19.75 o 
   5   6  16        1.98       15.48     25.21 o 
   6   6  16        1.37        9.38     25.66 o 
  -6   7  16        0.12       19.11     31.44 o 
  -5   7  16        1.44       17.21     27.00 o 
  -4   7  16        2.73       19.06     25.55 o 
  -3   7  16       27.74       28.34     16.91 o 
  -2   7  16       11.57       26.40     19.06 o 
  -1   7  16      100.50       86.63     17.83 o 
   0   7  16       41.38       46.04     22.21 o 
   1   7  16        8.67       30.54     23.55 o 
   2   7  16       82.60      121.93     26.07 o 
   3   7  16       74.80       64.82     21.35 o 
   4   7  16        0.07       26.42     21.56 o 
   5   7  16        0.72        9.25     23.83 o 
   6   7  16        0.04       18.80     32.26 o 
  -5   8  16       17.87       35.73     23.57 o 
  -4   8  16        2.43       22.21     19.02 o 
  -3   8  16       93.29      116.64     28.64 o 
  -2   8  16       42.83       32.56     14.81 o 
  -1   8  16      154.21      180.17     27.62 o 
   0   8  16        7.65       23.94     23.85 o 
   1   8  16       10.58       23.61     24.65 o 
   2   8  16       70.15       90.38     63.92 o 
   3   8  16       13.39       51.13     35.26 o 
   4   8  16       13.54       18.98     21.28 o 
   5   8  16        0.95       34.72     23.76 o 
  -5   9  16        0.95        9.79     29.41 o 
  -4   9  16        0.51       -4.12     22.13 o 
  -3   9  16       98.70       97.75     23.29 o 
  -2   9  16       75.91       38.56     21.82 o 
  -1   9  16       78.06      154.30     35.60 o 
   0   9  16        1.96       11.97     23.92 o 
   1   9  16       17.17        4.10     26.72 o 
   2   9  16       47.96       41.27     26.07 o 
   3   9  16        1.49       42.22     24.13 o 
   4   9  16        0.32        7.18     22.92 o 
   5   9  16        0.47       17.79     23.98 o 
  -5  10  16       12.94       10.03     24.78 o 
  -4  10  16        1.95       10.44     54.88 o 
  -3  10  16       66.54       56.41     20.66 o 
  -2  10  16       25.15       48.52     61.48 o 
  -1  10  16        3.00       41.99     21.35 o 
   0  10  16       53.91       58.57     22.45 o 
   1  10  16       55.67       50.35     41.77 o 
   2  10  16        0.61       27.06     22.77 o 
   3  10  16        9.84       51.04     25.02 o 
   4  10  16        9.56       20.68     31.31 o 
   5  10  16        1.49      -16.26     25.30 o 
  -5  11  16        4.55       35.30     30.49 o 
  -4  11  16        1.28       16.48     24.61 o 
  -3  11  16        8.20       21.69     21.85 o 
  -2  11  16        0.92       42.33     32.69 o 
  -1  11  16       34.14       61.50     22.99 o 
   0  11  16        5.48       -6.84     35.19 o 
   1  11  16        0.20       12.66     27.52 o 
   2  11  16        4.92       32.82     28.98 o 
   3  11  16        0.01       10.85     27.73 o 
   4  11  16       24.90       10.70     28.27 o 
  -4  12  16        3.75       10.07     19.52 o 
  -3  12  16        5.69       10.26     26.42 o 
  -2  12  16        2.15       17.23     33.36 o 
  -1  12  16       31.28       29.57     34.42 o 
   0  12  16      111.34      147.16     31.74 o 
   1  12  16      345.15      422.84    130.60 o 
   2  12  16        4.56       13.28     27.69 o 
   3  12  16        7.18       25.86     34.18 o 
   4  12  16        6.65       41.77     29.16 o 
  -4  13  16        3.47        4.18     30.43 o 
  -3  13  16        5.21        2.37     34.70 o 
  -2  13  16        2.49        0.93     32.28 o 
  -1  13  16       44.63       28.90     27.69 o 
   0  13  16        0.97       18.65     30.08 o 
   1  13  16       15.48       52.19     26.46 o 
   2  13  16       15.79       22.66     32.99 o 
   3  13  16        8.04       37.33     25.99 o 
   4  13  16       19.94        5.91     35.11 o 
  -3  14  16        4.31       31.66     29.11 o 
  -2  14  16        8.86        4.42     31.07 o 
  -1  14  16        2.57       23.01     30.86 o 
   0  14  16        0.03        8.63     27.26 o 
   1  14  16       16.49       25.96     28.19 o 
   2  14  16       25.48       23.05     27.19 o 
   3  14  16        1.53       18.37     32.02 o 
  -3  15  16       43.33       16.50     33.10 o 
  -2  15  16        1.56        8.00     36.08 o 
  -1  15  16        0.58       12.62     36.40 o 
   0  15  16        3.35       34.44     32.48 o 
   1  15  16       12.03       30.36     56.63 o 
   2  15  16        0.53       28.75     36.75 o 
  -2  16  16        7.32        3.47     43.50 o 
  -1  16  16        0.00       23.10     36.25 o 
   0  16  16        0.44       24.39     32.63 o 
   1  16  16        3.56       12.10     32.41 o 
  -6   1  17        0.30        9.08     25.71 o 
  -5   1  17       26.18       27.65     20.42 o 
  -4   1  17       97.33       93.72     24.50 o 
  -3   1  17      227.85      245.06     23.48 o 
  -2   1  17        9.27       27.21     18.05 o 
  -1   1  17       44.74       44.16     14.97 o 
   0   1  17        1.13       17.17     10.78 o 
   1   1  17        2.97       18.96      7.46 o 
   2   1  17        1.53        5.30      4.21 o 
   3   1  17      217.00      216.86     27.47 o 
   4   1  17       71.88       22.43     21.50 o 
   5   1  17        0.70        3.56     22.75 o 
  -6   2  17        5.46       24.91     28.01 o 
  -5   2  17        1.68       15.25     21.74 o 
  -4   2  17      130.70      106.68     24.13 o 
  -3   2  17        9.09       13.93     17.79 o 
  -2   2  17        1.20       28.44     19.60 o 
  -1   2  17      114.68      118.48     16.76 o 
   0   2  17      186.43      152.07     24.45 o 
   1   2  17       47.61       94.93     23.40 o 
   2   2  17        0.27       40.48     24.22 o 
   3   2  17       65.13       44.36     14.60 o 
   4   2  17        4.54       25.60     16.43 o 
   5   2  17        0.73       17.36     24.58 o 
  -6   3  17        4.95       28.44     29.11 o 
  -5   3  17        9.62       32.89     24.09 o 
  -4   3  17       57.34       31.64     17.62 o 
  -3   3  17      769.79      740.15     35.97 o 
  -2   3  17      194.35      214.12     21.56 o 
  -1   3  17       98.57       96.76     14.69 o 
   0   3  17       45.02       72.00     28.79 o 
   2   3  17       69.23       71.06     17.66 o 
   3   3  17       14.48       29.37     22.13 o 
   4   3  17        0.39       -1.83     21.03 o 
   5   3  17        1.05       12.42     29.28 o 
   6   3  17        4.88       16.24     29.54 o 
  -6   4  17        3.37       20.49     30.71 o 
  -5   4  17        0.03       21.89     27.37 o 
  -4   4  17        0.04       10.24     20.64 o 
  -3   4  17       90.11       91.41     19.02 o 
  -2   4  17       44.43       51.54     16.56 o 
  -1   4  17        0.47       18.05     14.66 o 
   0   4  17      374.87      380.06     30.08 o 
   1   4  17       33.55       48.80     23.07 o 
   2   4  17        2.64       37.41     22.49 o 
   3   4  17        0.26       32.54     21.91 o 
   4   4  17        0.74        7.20     20.92 o 
   5   4  17       13.45       43.02     23.83 o 
   6   4  17        0.33       12.94     30.08 o 
  -6   5  17        0.44       20.29     31.92 o 
  -5   5  17        2.23       21.80     25.02 o 
  -4   5  17        0.64       21.09     22.43 o 
  -3   5  17       13.88       26.22     17.08 o 
  -2   5  17       58.65       49.32     14.32 o 
  -1   5  17       69.34       74.98     15.10 o 
   0   5  17      151.77      147.87     24.89 o 
   1   5  17        7.37       21.97     18.07 o 
   2   5  17       28.95       49.79     29.28 o 
   3   5  17        0.23       53.20     24.17 o 
   4   5  17        7.64       38.86     25.49 o 
   5   5  17        0.55       23.12     24.82 o 
   6   5  17        2.07       31.14     26.72 o 
  -6   6  17        8.44       26.80     29.13 o 
  -5   6  17       10.06       12.49     24.65 o 
  -4   6  17       24.37       15.63     22.94 o 
  -3   6  17        5.72       28.85     20.06 o 
  -2   6  17       41.97       32.22     17.38 o 
  -1   6  17        3.96       18.61     14.56 o 
   0   6  17       44.66       33.77     26.29 o 
   1   6  17        0.31       18.14     19.73 o 
   2   6  17       22.32       16.65     17.60 o 
   3   6  17       34.23       23.16     20.40 o 
   4   6  17        0.13       16.09     27.93 o 
   5   6  17        0.74       10.26     20.75 o 
   6   6  17        0.89       11.54     30.56 o 
  -5   7  17        2.79       17.77     30.34 o 
  -4   7  17       49.84       38.15     21.22 o 
  -3   7  17       35.33       29.33     16.67 o 
  -2   7  17       68.59       60.40     17.68 o 
  -1   7  17      142.50      180.56     58.25 o 
   0   7  17      113.04      108.86     25.14 o 
   1   7  17        0.63       31.36     25.30 o 
   2   7  17       11.99       44.47     23.89 o 
   3   7  17       11.59       24.67     22.30 o 
   4   7  17       27.39       17.21     34.61 o 
   5   7  17        0.51       24.56     22.15 o 
  -5   8  17        8.13       55.51     31.44 o 
  -4   8  17        8.22       75.54     23.12 o 
  -3   8  17       27.82       20.49     14.75 o 
  -2   8  17       79.84       76.19     24.82 o 
  -1   8  17      425.22      472.74     48.22 o 
   0   8  17        1.35       26.35     24.35 o 
   1   8  17       30.02       27.78     21.35 o 
   2   8  17       43.82       57.77     29.26 o 
   3   8  17        0.53       51.15     27.34 o 
   4   8  17        8.52       16.09     18.14 o 
   5   8  17        2.31       13.78     27.62 o 
  -5   9  17        2.76       12.62     27.75 o 
  -4   9  17       11.33       17.10     24.13 o 
  -3   9  17       45.27       29.18     17.12 o 
  -2   9  17        0.62       23.20     17.01 o 
  -1   9  17      545.61      645.89     47.53 o 
   0   9  17       79.11       80.91     25.21 o 
   1   9  17        1.31       26.37     27.60 o 
   2   9  17       20.61       34.98     29.91 o 
   3   9  17        0.04        8.52     24.00 o 
   4   9  17        3.13        5.26     24.58 o 
   5   9  17        3.41       73.17     31.98 o 
  -5  10  17        2.92       20.40     23.44 o 
  -4  10  17        0.09       34.61     20.42 o 
  -3  10  17       14.13       25.23     18.18 o 
  -2  10  17       79.64       84.30     22.49 o 
  -1  10  17        4.59       25.38     30.23 o 
   0  10  17      153.98      149.47     37.35 o 
   1  10  17       99.79      141.03     32.41 o 
   2  10  17        5.46       36.94     28.44 o 
   3  10  17        0.13       -1.66     26.57 o 
   4  10  17        0.47       17.88     27.56 o 
   5  10  17        3.16        6.71     25.90 o 
  -4  11  17        3.19       28.21     26.16 o 
  -3  11  17       12.71       38.71     20.49 o 
  -2  11  17        0.40       37.50     25.47 o 
  -1  11  17       43.72       72.26     24.69 o 
   0  11  17       33.95       52.06     23.59 o 
   1  11  17       12.50       74.36     79.79 o 
   2  11  17       10.26       23.42     24.45 o 
   3  11  17        3.23       32.89     29.46 o 
   4  11  17        1.55       12.23     29.57 o 
  -4  12  17        8.07       45.87     28.79 o 
  -3  12  17        3.65       13.00     27.71 o 
  -2  12  17       46.73       70.06     24.17 o 
  -1  12  17        4.02       42.83     21.63 o 
   0  12  17       31.63       51.41     28.53 o 
   1  12  17       34.70       29.89     18.96 o 
   2  12  17       28.29       33.55     39.33 o 
   3  12  17        2.90      -27.15     27.15 o 
   4  12  17        5.66       17.64     29.89 o 
  -4  13  17        3.30       -0.22     28.92 o 
  -3  13  17        9.10       13.78     28.25 o 
  -2  13  17       24.68       45.18     30.15 o 
  -1  13  17       28.93       12.57     34.91 o 
   0  13  17       60.86       44.62     21.44 o 
   1  13  17        2.10       42.83     34.72 o 
   2  13  17        4.23       20.85     26.33 o 
   3  13  17        1.07       22.92     34.72 o 
  -3  14  17        9.94       10.20     28.57 o 
  -2  14  17        1.92       13.65     32.26 o 
  -1  14  17        0.04       19.90     33.40 o 
   0  14  17        3.91       15.31     37.31 o 
   1  14  17        8.49       50.12     32.09 o 
   2  14  17        0.83       14.23     26.24 o 
   3  14  17        2.05        0.52     25.88 o 
  -2  15  17        0.34        0.71     61.27 o 
  -1  15  17        6.36       -9.81     24.84 o 
   0  15  17        5.50       41.86     38.84 o 
   1  15  17        0.02       13.20     29.85 o 
   2  15  17        0.00        4.53     34.44 o 
  -1  16  17        4.45       22.99     36.08 o 
   0  16  17        2.92       31.55     30.23 o 
   1  16  17        0.00       40.09     31.31 o 
  -6   0  18        1.77       23.05     29.50 o 
  -5   0  18        0.58       19.54     31.70 o 
  -4   0  18       94.38       65.66     33.10 o 
  -3   0  18      663.35      600.26     32.91 o 
  -2   0  18       12.56       28.72     17.10 o 
  -1   0  18        4.68       22.41     14.60 o 
   0   0  18      107.14      126.97     25.75 o 
   2   0  18      216.69      161.46     16.69 o 
   4   0  18        3.38       26.20     22.69 o 
   5   0  18        1.05       -6.62     20.03 o 
  -6   1  18        6.70       19.90     29.63 o 
  -5   1  18        0.16       16.24     27.28 o 
  -4   1  18       56.99       45.70     20.53 o 
  -3   1  18      493.81      481.33     29.91 o 
  -2   1  18       81.00       66.38     15.48 o 
  -1   1  18       34.33       35.30     19.04 o 
   0   1  18      248.30      275.75     46.06 o 
   2   1  18      510.57      470.91     78.11 o 
   3   1  18       26.16       33.88     21.91 o 
   4   1  18       11.54       45.63     21.97 o 
   5   1  18        0.20       12.77     14.34 o 
  -6   2  18        2.23       26.14     29.63 o 
  -5   2  18       20.69       38.54     23.12 o 
  -4   2  18       18.05       26.85     19.04 o 
  -3   2  18      350.13      346.98     27.86 o 
  -2   2  18        0.00       16.37     14.21 o 
  -1   2  18       64.92       65.58     13.74 o 
   0   2  18        0.35       -0.47     25.75 o 
   1   2  18       44.64       23.20     14.17 o 
   2   2  18      117.96       90.23     21.87 o 
   3   2  18      343.74      288.08     28.62 o 
   4   2  18        3.60       38.43     21.52 o 
   5   2  18        0.07        5.39     22.82 o 
  -6   3  18        6.17       22.58     25.17 o 
  -5   3  18        1.90       43.71     30.60 o 
  -4   3  18       34.68       30.77     18.89 o 
  -3   3  18      230.97      245.90     28.12 o 
  -2   3  18       45.06       57.15     17.92 o 
  -1   3  18       11.54       19.49     19.62 o 
   0   3  18        1.97       30.41     22.04 o 
   1   3  18        7.94       21.46     20.21 o 
   2   3  18        1.52        1.21     23.07 o 
   3   3  18        1.42        6.86     21.91 o 
   4   3  18        1.48       19.41     24.73 o 
   5   3  18        0.08       19.08     29.03 o 
   6   3  18        0.00      -28.77     29.80 o 
  -6   4  18        4.69       16.82     33.34 o 
  -5   4  18       15.73       38.10     23.70 o 
  -4   4  18       44.75       37.13     18.42 o 
  -3   4  18        3.59       14.99     16.02 o 
  -2   4  18        2.65       20.59     18.31 o 
  -1   4  18       55.26       70.21     15.14 o 
   0   4  18       81.82      107.82     27.62 o 
   1   4  18       13.80       43.13     50.85 o 
   2   4  18        4.32       25.64     21.50 o 
   3   4  18        6.23       -0.54     24.37 o 
   4   4  18        4.60       38.28     19.86 o 
   5   4  18        1.05        3.26     25.96 o 
   6   4  18        5.79       32.84     22.32 o 
  -6   5  18        0.12        7.61     30.08 o 
  -5   5  18       11.75       24.41     25.83 o 
  -4   5  18       48.20       29.63     16.58 o 
  -3   5  18       38.02       32.63     15.57 o 
  -2   5  18        8.57       28.79     15.18 o 
  -1   5  18       47.39       36.16     17.45 o 
   0   5  18      182.53      249.46     43.15 o 
   1   5  18       62.29       51.88     18.42 o 
   2   5  18       66.91       35.93     23.92 o 
   3   5  18        0.66       18.74     18.50 o 
   4   5  18        0.14       34.07     24.43 o 
   5   5  18       14.07       24.95     25.96 o 
   6   5  18        0.29       27.37     30.36 o 
  -5   6  18        1.73        8.78     26.14 o 
  -4   6  18        1.32       16.60     23.61 o 
  -3   6  18       20.52       29.82     17.34 o 
  -2   6  18        8.14       52.27     21.16 o 
  -1   6  18       42.70       60.04     26.42 o 
   0   6  18        4.21       32.67     25.08 o 
   1   6  18        5.91       19.73     19.95 o 
   2   6  18       33.72       32.24     23.27 o 
   3   6  18        0.80       37.54     23.03 o 
   4   6  18        3.67       17.42     19.90 o 
   5   6  18        1.54       12.01     23.46 o 
  -5   7  18        7.01       17.40     27.32 o 
  -4   7  18        0.00       27.54     21.18 o 
  -3   7  18      106.39       57.47     19.06 o 
  -2   7  18        8.70        9.04     18.33 o 
  -1   7  18        0.30       32.56     23.12 o 
   0   7  18        0.01       12.23     23.10 o 
   1   7  18        1.64       10.87     25.40 o 
   2   7  18       15.23       56.31     22.25 o 
   3   7  18       22.93       31.03     20.53 o 
   4   7  18        3.21       28.64     19.75 o 
   5   7  18        0.02        6.73     26.63 o 
  -5   8  18        8.01        4.27     28.14 o 
  -4   8  18       31.09       21.35     45.03 o 
  -3   8  18       19.48       24.17     15.63 o 
  -2   8  18       42.70       66.83     23.51 o 
  -1   8  18       64.74       65.45     23.76 o 
   0   8  18        3.37       29.69     24.50 o 
   1   8  18       15.59       47.16     24.41 o 
   2   8  18        0.04       31.07     18.68 o 
   3   8  18       39.20       49.02     25.88 o 
   4   8  18        2.15       -7.66     23.57 o 
   5   8  18        1.56       15.25     28.53 o 
  -5   9  18        8.41       22.43     35.37 o 
  -4   9  18       27.30       64.18     24.89 o 
  -3   9  18        7.98       13.05     21.89 o 
  -2   9  18      118.48       96.98     26.89 o 
  -1   9  18        8.76       41.19     28.88 o 
   0   9  18        0.04       23.53     29.87 o 
   1   9  18        1.19       33.10     26.29 o 
   2   9  18        1.68       28.27     40.91 o 
   3   9  18        0.00       -6.40     20.51 o 
   4   9  18        3.15       18.20     20.77 o 
   5   9  18        5.37       29.50     36.38 o 
  -5  10  18        2.58        9.47     29.11 o 
  -4  10  18        0.00       21.80     27.50 o 
  -3  10  18        0.45       -6.36     24.73 o 
  -2  10  18       37.33       91.89     26.07 o 
  -1  10  18      296.35      320.62     36.38 o 
   0  10  18       21.84       49.38     30.00 o 
   1  10  18       74.87       72.48     25.36 o 
   2  10  18        1.06        7.09     28.85 o 
   3  10  18        4.54       32.09     26.83 o 
   4  10  18       21.03       39.57     23.33 o 
  -4  11  18        3.51       -5.35     27.95 o 
  -3  11  18        0.24       23.27     20.85 o 
  -2  11  18       18.21       25.08     18.61 o 
  -1  11  18       16.54       27.73     26.74 o 
   0  11  18       14.22       16.26     28.90 o 
   1  11  18      104.62      130.06     56.18 o 
   2  11  18        6.89       36.77     29.57 o 
   3  11  18        2.82        5.59     37.16 o 
   4  11  18        0.77        5.11     33.43 o 
  -4  12  18        2.38        8.54     30.10 o 
  -3  12  18        6.21        6.47     33.99 o 
  -2  12  18        4.05       12.59     25.75 o 
  -1  12  18        1.04       29.89     48.15 o 
   0  12  18        2.94       18.05     29.13 o 
   1  12  18       10.81       50.50     29.54 o 
   2  12  18       45.49       46.13     24.24 o 
   3  12  18       12.04       21.61     27.45 o 
   4  12  18        7.40       32.30     27.19 o 
  -3  13  18        2.82       20.25     32.26 o 
  -2  13  18       11.42       36.88     32.84 o 
  -1  13  18        0.97       24.20     23.03 o 
   0  13  18        6.49       20.27     50.18 o 
   1  13  18        7.76       38.43     31.74 o 
   2  13  18        5.34        6.15     32.56 o 
   3  13  18        1.05      -27.97     32.71 o 
  -3  14  18        0.32       20.64     32.99 o 
  -2  14  18        2.92       53.67     30.64 o 
  -1  14  18        6.35       23.03     31.03 o 
   0  14  18        4.04       26.89     34.81 o 
   1  14  18       19.56       55.31     37.24 o 
   2  14  18       29.65       28.64     33.84 o 
   3  14  18       21.45       44.38     29.69 o 
  -2  15  18        0.14       33.66     29.18 o 
  -1  15  18        3.40       45.65     32.95 o 
   0  15  18       22.23       73.34     31.76 o 
   1  15  18        0.14       63.03     36.49 o 
   2  15  18        0.80       28.85     35.71 o 
   0  16  18        0.15       19.93     31.61 o 
  -6   1  19        1.67        4.98     30.54 o 
  -5   1  19        9.30       21.87     27.52 o 
  -4   1  19        6.15       34.87     21.67 o 
  -3   1  19        3.07       28.92     22.82 o 
  -2   1  19      100.19       80.18     18.44 o 
  -1   1  19        3.14       29.54     17.01 o 
   0   1  19      111.10      101.94     29.95 o 
   1   1  19       57.47       59.67     19.58 o 
   2   1  19      256.56      237.49     58.66 o 
   3   1  19       85.53       50.40     19.77 o 
   4   1  19        1.33       13.07     33.64 o 
   5   1  19        0.22       22.34     23.16 o 
  -6   2  19        9.71       42.31     28.70 o 
  -5   2  19        5.58       33.40     28.49 o 
  -4   2  19       17.40       43.82     22.58 o 
  -3   2  19      100.10       96.31     20.75 o 
  -2   2  19       97.73       98.83     18.57 o 
  -1   2  19      265.38      236.85     54.15 o 
   0   2  19      610.08      687.89     44.40 o 
   1   2  19        0.00       30.06     19.08 o 
   2   2  19       95.79      100.41     26.05 o 
   3   2  19       33.16        7.57     14.06 o 
   4   2  19        3.46       43.26     25.17 o 
   5   2  19        2.10       28.19     27.24 o 
  -6   3  19        0.05        4.64     29.33 o 
  -5   3  19        0.00        6.94     28.88 o 
  -4   3  19       20.38       31.68     22.10 o 
  -3   3  19      270.70      226.58     24.71 o 
  -2   3  19      125.48      153.13     21.05 o 
  -1   3  19        2.71       21.37     17.23 o 
   0   3  19      128.28      117.81     25.92 o 
   1   3  19       10.50       14.38     16.65 o 
   2   3  19        5.26       41.10     20.64 o 
   3   3  19        1.13       26.68     23.16 o 
   4   3  19        1.21       35.24     23.14 o 
   5   3  19        1.39        8.99     23.31 o 
  -6   4  19        0.87       23.85     30.36 o 
  -5   4  19       27.00       29.78     25.25 o 
  -4   4  19        0.13       17.60     26.33 o 
  -3   4  19       33.82       37.80     16.28 o 
  -2   4  19       90.34       92.25     18.76 o 
  -1   4  19       83.30       55.12     19.08 o 
   0   4  19       36.09       64.89     23.87 o 
   1   4  19        3.42       29.82     24.17 o 
   2   4  19        1.27       -5.93     22.00 o 
   3   4  19        0.14       18.85     26.33 o 
   4   4  19        0.09       11.56     27.13 o 
   5   4  19        0.34       39.92     25.10 o 
  -5   5  19        2.46       15.55     25.17 o 
  -4   5  19       26.10       48.95     24.39 o 
  -3   5  19        0.48       21.28     18.11 o 
  -2   5  19        7.93       40.05     18.68 o 
  -1   5  19        3.67       39.23     21.37 o 
   0   5  19      245.93      276.33     42.81 o 
   1   5  19        2.49       27.62     19.69 o 
   2   5  19       44.02       61.42     41.45 o 
   3   5  19        0.13       38.69     24.93 o 
   4   5  19        0.35       15.89     25.30 o 
   5   5  19        2.61       19.32     23.20 o 
  -5   6  19        0.26       16.41     27.43 o 
  -4   6  19        3.10       20.42     19.19 o 
  -3   6  19      118.31      119.10     23.44 o 
  -2   6  19        0.01       27.00     19.04 o 
  -1   6  19       17.48       26.44     15.76 o 
   0   6  19      150.31      142.33     29.07 o 
   1   6  19        1.76       12.12     25.32 o 
   2   6  19       30.55       54.90     32.56 o 
   3   6  19        4.47       -1.19     25.58 o 
   4   6  19       10.14       17.53     19.71 o 
   5   6  19        0.15       44.94     26.16 o 
  -5   7  19        1.19       -1.21     23.79 o 
  -4   7  19       10.61       29.24     24.76 o 
  -3   7  19       31.83       35.45     16.45 o 
  -2   7  19        9.67       20.94     13.80 o 
  -1   7  19       73.90       63.21     19.06 o 
   0   7  19        8.13       24.02     24.28 o 
   1   7  19       70.76       49.19     22.30 o 
   2   7  19       86.53      140.43     31.74 o 
   3   7  19        0.98       26.68     20.53 o 
   4   7  19        0.00       35.91     29.93 o 
   5   7  19        0.03       16.13     27.41 o 
  -5   8  19        1.28       31.55     23.94 o 
  -3   8  19        5.64       -3.82     26.98 o 
  -2   8  19       29.70       35.04     18.46 o 
  -1   8  19       45.77       89.34     59.63 o 
   0   8  19       31.74       37.05     19.90 o 
   1   8  19       50.45       34.27     27.69 o 
   2   8  19        4.05       28.14     24.30 o 
   3   8  19       12.13        6.34     23.74 o 
   4   8  19       23.06       13.95     28.75 o 
   5   8  19        0.02       26.22     33.92 o 
  -5   9  19        0.31       23.98     28.23 o 
  -3   9  19        0.03       30.28     23.87 o 
  -2   9  19       80.11       60.75     19.47 o 
  -1   9  19        6.19       -0.95     27.28 o 
   0   9  19       22.47       49.17     28.21 o 
   1   9  19        7.89       22.15     26.93 o 
   2   9  19        0.88        5.11     30.86 o 
   3   9  19       13.28       44.32     35.67 o 
   4   9  19        3.27       38.15     19.65 o 
   5   9  19        0.50       70.58     38.02 o 
  -4  10  19       11.80       88.93     30.10 o 
  -3  10  19       16.50       25.36     26.44 o 
  -2  10  19        0.00        3.82     19.08 o 
  -1  10  19       30.03       38.71     19.88 o 
   0  10  19      283.94      415.90    138.01 o 
   1  10  19       10.66       43.91     26.07 o 
   2  10  19        0.02       10.05     24.67 o 
   3  10  19        2.56        2.54     27.19 o 
   4  10  19        0.06        4.90     36.68 o 
  -4  11  19        2.88       29.85     31.92 o 
  -3  11  19        0.63        7.12     21.11 o 
  -2  11  19        0.20       49.25     26.18 o 
  -1  11  19       76.55       55.08     24.33 o 
   0  11  19       74.50      118.20     36.03 o 
   1  11  19       91.53      100.19     31.40 o 
   2  11  19        8.98       44.83     28.81 o 
   3  11  19        0.20       18.93     30.17 o 
   4  11  19        5.82       13.54     29.20 o 
  -4  12  19        2.86       -1.49     30.58 o 
  -3  12  19       16.83       16.39     22.28 o 
  -2  12  19        0.35        1.01     25.10 o 
  -1  12  19       27.05       51.30     25.40 o 
   0  12  19       89.38       95.55     45.11 o 
   1  12  19        4.96       28.12     32.58 o 
   2  12  19        0.21        7.50     31.20 o 
   3  12  19        0.25      -17.58     26.65 o 
  -3  13  19       13.99        2.65     30.64 o 
  -2  13  19        0.02       28.88     21.46 o 
  -1  13  19        1.52       14.58     25.02 o 
   0  13  19        8.56       61.74     31.59 o 
   1  13  19       20.79       68.36     33.25 o 
   2  13  19        2.21       39.94     28.25 o 
   3  13  19        0.13       24.15     25.96 o 
  -2  14  19        5.34       17.17     26.61 o 
  -1  14  19        3.42       13.20     32.20 o 
   0  14  19        5.78       18.14     56.97 o 
   1  14  19        2.63       12.23     33.21 o 
   2  14  19        0.11      -12.59     35.26 o 
  -1  15  19        0.98       23.48     34.48 o 
   0  15  19       10.63       25.40     37.67 o 
   1  15  19        0.06       15.03     38.45 o 
  -6   0  20        3.03       27.11     33.36 o 
  -5   0  20       14.63       33.32     24.63 o 
  -4   0  20       51.25       40.74     18.55 o 
  -3   0  20       96.00      120.74     63.23 o 
  -2   0  20        0.00       10.05     10.70 o 
  -1   0  20        3.56        0.93     17.06 o 
   0   0  20      103.45      116.86     27.73 o 
   1   0  20       14.60      103.83     31.23 o 
   2   0  20       99.32      128.31     26.22 o 
   3   0  20        0.62       47.70     25.99 o 
   4   0  20       15.54       40.97     24.99 o 
   5   0  20        0.78       17.47     29.85 o 
  -6   1  20       10.85       33.06     31.76 o 
  -5   1  20        0.29       20.92     22.06 o 
  -4   1  20        0.21       15.48     26.14 o 
  -3   1  20       80.86       57.17     22.08 o 
  -2   1  20       96.21       93.61     18.93 o 
  -1   1  20       55.11       45.29     14.02 o 
   0   1  20       18.32       24.15     17.29 o 
   1   1  20       11.08       34.16     56.09 o 
   2   1  20      142.21      195.94     30.99 o 
   3   1  20      179.78      177.31     34.09 o 
   4   1  20       27.64       28.51     21.50 o 
   5   1  20        1.51       11.69     26.48 o 
  -6   2  20        6.37       26.07     27.19 o 
  -5   2  20        1.71       18.72     28.57 o 
  -4   2  20      139.29      136.89     28.81 o 
  -3   2  20      143.76      164.54     24.71 o 
  -2   2  20       29.65       24.67     25.62 o 
  -1   2  20        7.36       23.01     14.73 o 
   0   2  20       38.31       41.66     15.74 o 
   1   2  20        4.88       24.41     17.96 o 
   2   2  20       66.26       55.16     21.56 o 
   3   2  20       86.90      122.92     28.21 o 
   4   2  20        0.00       14.79     22.69 o 
   5   2  20        0.00       14.75     25.62 o 
  -5   3  20        0.10       21.22     26.20 o 
  -4   3  20       17.69       38.82     26.11 o 
  -3   3  20      358.69      330.33     30.69 o 
  -2   3  20       73.70       72.31     17.38 o 
  -1   3  20      127.79      136.10     24.61 o 
   0   3  20       85.85      100.36     31.70 o 
   1   3  20        3.42       28.92     33.36 o 
   2   3  20        9.64       32.05     19.52 o 
   3   3  20        8.15       36.92     26.63 o 
   4   3  20        2.52       29.61     24.52 o 
   5   3  20        1.33        3.64     23.70 o 
  -5   4  20        0.29        4.92     28.96 o 
  -4   4  20       26.60       28.47     17.27 o 
  -3   4  20        7.88       19.95     17.83 o 
  -2   4  20        0.14       27.78     20.83 o 
  -1   4  20        0.80       29.59     24.48 o 
   0   4  20       57.74       47.03     20.31 o 
   1   4  20       25.30       62.86     23.70 o 
   2   4  20        0.27       29.07     26.50 o 
   3   4  20       23.33       29.22     24.56 o 
   4   4  20        1.34       22.90     20.34 o 
   5   4  20        2.23        4.33     24.45 o 
  -5   5  20        1.47       10.11     24.45 o 
  -4   5  20        9.35       25.42     19.17 o 
  -3   5  20      132.70       93.07     22.94 o 
  -2   5  20       91.76       77.18     21.22 o 
  -1   5  20        0.01       24.24     24.67 o 
   0   5  20        5.05       20.25     18.44 o 
   1   5  20       68.55       79.64     49.06 o 
   2   5  20        2.25        7.25     23.40 o 
   3   5  20        6.32       12.05     19.80 o 
   4   5  20        0.36       33.34     34.91 o 
   5   5  20        0.00       10.98     42.94 o 
  -5   6  20        4.35       17.58     28.03 o 
  -4   6  20        0.01       12.12     22.19 o 
  -3   6  20        3.70       11.17     22.62 o 
  -2   6  20        4.44       33.12     21.76 o 
  -1   6  20        0.35       17.96     23.51 o 
   0   6  20        0.96       17.68     26.37 o 
   1   6  20       39.42       37.35     20.90 o 
   2   6  20       19.15       29.63     25.30 o 
   3   6  20        8.98       32.58     20.36 o 
   4   6  20       13.18       32.74     24.84 o 
   5   6  20        0.64      -18.05     26.74 o 
  -5   7  20       19.72       50.31     31.98 o 
  -4   7  20       11.67       -0.99     21.07 o 
  -3   7  20        1.35       21.44     21.59 o 
  -2   7  20        1.40       18.37     18.29 o 
  -1   7  20      147.77      141.21     54.52 o 
   0   7  20        1.13        7.81     24.15 o 
   1   7  20        5.18       11.43     25.75 o 
   2   7  20        0.27       27.45     26.78 o 
   3   7  20       26.19       44.77     27.82 o 
   4   7  20        1.37      -13.50     27.65 o 
   5   7  20        0.74        7.98     26.78 o 
  -5   8  20        2.37       28.29     35.60 o 
  -3   8  20        3.33        4.81     22.38 o 
  -2   8  20       48.89       49.71     46.88 o 
  -1   8  20        1.11       25.75     27.06 o 
   0   8  20      146.25      117.12     31.20 o 
   1   8  20        4.21       26.42     20.94 o 
   2   8  20       13.25       25.40     20.92 o 
   3   8  20        5.60       14.90     34.57 o 
   4   8  20       11.31       12.38     23.42 o 
   5   8  20        3.31        3.88     28.59 o 
  -3   9  20        1.30        9.92     26.96 o 
  -2   9  20      123.03      163.53     33.27 o 
  -1   9  20      254.56      249.29     46.95 o 
   0   9  20       16.38       27.54     22.90 o 
   1   9  20        1.29       26.57     28.81 o 
   2   9  20        9.13       24.22     21.28 o 
   3   9  20        0.14       21.48     21.22 o 
   4   9  20        0.11        9.04     25.51 o 
  -3  10  20        0.00       27.69     26.27 o 
  -2  10  20        1.78       19.67     19.08 o 
  -1  10  20        1.67       25.94     29.52 o 
   0  10  20       30.27       38.58     25.81 o 
   1  10  20        2.40       24.09     28.47 o 
   2  10  20        1.04       14.17     22.36 o 
   3  10  20        0.01       41.71     27.52 o 
   4  10  20        0.01      -15.85     43.41 o 
  -4  11  20        3.39       45.18     33.68 o 
  -3  11  20        4.73       -1.85     25.90 o 
  -2  11  20        2.65        0.04     28.77 o 
  -1  11  20       23.93       52.81     21.87 o 
   0  11  20        0.12       28.68     39.14 o 
   1  11  20        1.60       36.14     28.62 o 
   2  11  20       44.03       55.21     25.30 o 
   3  11  20        0.74       62.28     32.22 o 
   4  11  20        1.35        4.74     29.28 o 
  -3  12  20        0.07       -5.56     22.04 o 
  -2  12  20        9.48       16.24     28.14 o 
  -1  12  20        0.06       37.41     24.54 o 
   0  12  20        0.06       33.34     30.86 o 
   1  12  20       17.52       33.90     31.20 o 
   2  12  20        0.12       46.62     31.03 o 
   3  12  20        0.58       18.42     33.17 o 
  -3  13  20        1.86       14.23     39.05 o 
  -2  13  20        6.23       37.54     24.86 o 
  -1  13  20       10.51       45.14     27.95 o 
   0  13  20        1.42       24.09     51.65 o 
   1  13  20       10.46       26.14     30.67 o 
   2  13  20       66.64       69.07     42.70 o 
   3  13  20        3.76        8.39     32.48 o 
  -2  14  20        0.22       -6.79     25.47 o 
  -1  14  20        0.00       21.39     32.89 o 
   0  14  20        9.84       15.03     26.68 o 
   1  14  20        0.69       29.13     33.62 o 
   2  14  20        2.37        8.84     36.64 o 
  -1  15  20        2.36       21.72     35.30 o 
   0  15  20        1.09       34.76     36.01 o 
  -5   1  21        3.04       24.20     26.42 o 
  -4   1  21       26.45       38.51     22.99 o 
  -3   1  21      152.21      166.93     27.73 o 
  -2   1  21       34.98       46.82     16.28 o 
  -1   1  21      213.12      169.82     21.33 o 
   0   1  21       11.95       26.87     17.23 o 
   1   1  21       29.58       31.68     17.99 o 
   2   1  21       44.84       60.90     21.54 o 
   3   1  21        0.00       -3.45     25.23 o 
   4   1  21        3.05       21.89     20.40 o 
   5   1  21        0.22       21.11     24.65 o 
  -5   2  21        0.68       11.26     29.11 o 
  -4   2  21       30.39       53.63     25.45 o 
  -3   2  21       38.77       25.36     14.62 o 
  -2   2  21      181.50      184.57     23.72 o 
  -1   2  21       16.60       39.29     21.41 o 
   0   2  21       30.93       44.36     22.75 o 
   1   2  21        0.83       30.73     24.04 o 
   2   2  21        9.16       18.03     17.90 o 
   3   2  21        0.61       13.67     24.48 o 
   4   2  21        1.67       19.93     18.27 o 
   5   2  21        2.62       -1.90     50.27 o 
  -5   3  21       18.30       24.26     24.67 o 
  -4   3  21        6.75       16.15     19.84 o 
  -3   3  21       29.54       16.00     21.22 o 
  -2   3  21      102.16       83.41     18.50 o 
  -1   3  21       16.41       55.62     26.85 o 
   0   3  21        0.35       25.36     21.82 o 
   2   3  21        0.78       -0.67     18.96 o 
   3   3  21       11.92       33.88     20.70 o 
   4   3  21        0.41       15.35     19.84 o 
   5   3  21        1.43       -5.84     24.65 o 
  -5   4  21        0.22       -1.49     30.86 o 
  -4   4  21        0.00       26.05     28.59 o 
  -3   4  21      117.33       95.42     23.03 o 
  -2   4  21      116.62       76.49     32.30 o 
  -1   4  21        1.23       40.89     21.41 o 
   0   4  21      320.64      299.30     48.65 o 
   1   4  21      198.09      243.55     72.57 o 
   2   4  21        3.48       27.15     27.78 o 
   3   4  21        4.29       30.17     20.16 o 
   4   4  21        0.74       20.23     24.78 o 
   5   4  21        0.60       22.34     19.82 o 
  -5   5  21       22.12       31.31     24.30 o 
  -4   5  21       14.27       19.21     22.66 o 
  -3   5  21       31.23       67.00     28.36 o 
  -2   5  21        5.17       13.56     26.03 o 
  -1   5  21        2.39        2.72     52.86 o 
   0   5  21       20.30       27.97     25.02 o 
   1   5  21        2.65       36.25     22.97 o 
   2   5  21        1.54        5.95     23.12 o 
   3   5  21        4.21       26.87     26.80 o 
   4   5  21        0.20       17.55     25.79 o 
   5   5  21        0.12       12.18     32.35 o 
  -5   6  21        0.56        9.62     26.14 o 
  -4   6  21        0.47       42.78     25.14 o 
  -3   6  21       37.28       24.24     14.92 o 
  -2   6  21        2.47       28.21     16.84 o 
  -1   6  21      150.23      168.70     28.40 o 
   0   6  21        2.04       26.31     26.85 o 
   1   6  21      137.57      147.76     31.87 o 
   2   6  21       12.50       33.81     21.05 o 
   3   6  21       10.57       25.64     30.17 o 
   4   6  21        2.03        8.28     29.95 o 
   5   6  21        0.07      -11.71     26.29 o 
  -5   7  21        0.13       30.49     37.74 o 
  -3   7  21        3.36       18.61     18.27 o 
  -2   7  21       22.44       30.84     20.23 o 
  -1   7  21       28.88       19.71     19.26 o 
   0   7  21       25.67       41.75     25.94 o 
   1   7  21        5.75       11.88     25.83 o 
   2   7  21        0.24       28.83     26.18 o 
   3   7  21        5.61        3.86     28.16 o 
   4   7  21        2.03       16.20     26.35 o 
   5   7  21        0.03        1.47     28.34 o 
  -3   8  21        3.17       35.60     24.73 o 
  -2   8  21        6.72       11.77     25.12 o 
  -1   8  21      162.14      123.82     30.69 o 
   0   8  21       36.83       28.12     21.54 o 
   1   8  21       65.30       57.32     53.89 o 
   2   8  21       12.15       22.43     25.88 o 
   3   8  21        1.00       29.63     21.33 o 
   4   8  21        7.25       28.53     25.90 o 
  -3   9  21        0.04       11.41     24.39 o 
  -2   9  21        4.47       16.17     27.86 o 
  -1   9  21        8.00       65.47     29.44 o 
   0   9  21       16.68       39.51     28.42 o 
   1   9  21        1.33       -2.46     26.63 o 
   2   9  21        0.68       12.05     27.45 o 
   3   9  21        0.94        9.27     25.99 o 
   4   9  21        0.41       18.74     20.23 o 
  -3  10  21       11.01        3.06     28.42 o 
  -2  10  21       19.55       22.86     17.88 o 
  -1  10  21      101.04       80.74     23.40 o 
   0  10  21      128.72      112.78     34.65 o 
   1  10  21        8.70       28.66     22.71 o 
   2  10  21        3.95       18.83     23.10 o 
   3  10  21        0.08        0.78     26.44 o 
   4  10  21        0.03       16.24     30.19 o 
  -3  11  21        5.39        0.02     26.55 o 
  -2  11  21        4.11       32.17     24.58 o 
  -1  11  21       12.60       20.38     22.49 o 
   0  11  21        0.00       40.00     32.89 o 
   1  11  21       70.48       39.03     23.57 o 
   2  11  21        0.40       19.99     31.51 o 
   3  11  21        0.96        9.36     31.51 o 
  -3  12  21        4.11       25.21     30.45 o 
  -2  12  21        0.38       24.17     24.11 o 
  -1  12  21       24.32       28.36     20.36 o 
   0  12  21       99.08      121.02     35.99 o 
   1  12  21       16.63       80.26     34.59 o 
   2  12  21        4.34       41.88     26.70 o 
   3  12  21        1.16       30.06     33.75 o 
  -2  13  21        0.64       38.23     27.34 o 
  -1  13  21        3.10       19.71     32.80 o 
   0  13  21        1.88       24.78     26.07 o 
   1  13  21        1.24        3.00     31.14 o 
   2  13  21       16.77       36.08     27.58 o 
  -1  14  21        6.62        3.08     23.03 o 
   0  14  21        5.10       43.30     36.34 o 
   1  14  21        5.36       40.74     41.71 o 
  -5   0  22       11.47       31.01     23.46 o 
  -4   0  22       35.12       29.20     16.39 o 
  -3   0  22       14.83       28.59     23.29 o 
  -2   0  22       37.45       20.46     15.74 o 
  -1   0  22        3.14       68.99     27.82 o 
   0   0  22       35.49       55.21     25.12 o 
   1   0  22       58.18       49.19     25.66 o 
   2   0  22        0.51       35.19     20.23 o 
   3   0  22        8.56       31.59     25.71 o 
   4   0  22       46.86       28.57     19.08 o 
   5   0  22        0.45        4.16     28.31 o 
  -5   1  22       21.88       27.09     24.61 o 
  -4   1  22        1.15       10.70     27.15 o 
  -3   1  22       66.32       69.55     19.86 o 
  -2   1  22      284.06      272.92     26.85 o 
  -1   1  22       10.66       13.87     15.44 o 
   0   1  22      210.50      216.34     51.99 o 
   1   1  22        2.90       25.79     24.37 o 
   2   1  22        0.78       22.32     25.21 o 
   3   1  22       11.53       20.85     25.88 o 
   4   1  22       49.81       42.22     22.60 o 
   5   1  22        0.02       11.24     19.97 o 
  -5   2  22        5.50       21.80     27.82 o 
  -4   2  22       21.50       18.72     24.04 o 
  -3   2  22      146.04      109.59     22.54 o 
  -2   2  22      105.88      127.25     24.67 o 
  -1   2  22        5.99       22.06     21.07 o 
   0   2  22       32.98       50.50     19.00 o 
   1   2  22       62.23       85.35     29.57 o 
   2   2  22        7.28       50.57     25.75 o 
   3   2  22        2.22       -1.51     30.71 o 
   4   2  22       65.35       51.48     21.80 o 
   5   2  22        2.06       43.06     28.55 o 
  -5   3  22       14.67       21.69     29.33 o 
  -4   3  22       18.45       23.05     26.57 o 
  -3   3  22       36.88       35.60     19.54 o 
  -2   3  22       66.44       70.45     20.64 o 
  -1   3  22       22.63       32.07     27.41 o 
   0   3  22       43.80       34.68     18.42 o 
   1   3  22        2.65       26.33     26.18 o 
   2   3  22        0.14       16.65     24.93 o 
   3   3  22        2.82       11.34     24.78 o 
   4   3  22       10.08       14.19     25.55 o 
   5   3  22        0.56       26.37     26.68 o 
  -5   4  22        0.32       19.47     31.68 o 
  -4   4  22        1.43       24.52     21.85 o 
  -3   4  22       13.38       31.16     26.16 o 
  -2   4  22      223.64      248.17     32.99 o 
  -1   4  22       60.33      117.53     31.64 o 
   0   4  22       11.32       26.70     19.80 o 
   1   4  22       25.53       23.38     19.75 o 
   2   4  22        2.50       34.16     25.38 o 
   3   4  22        9.77       64.80     29.54 o 
   4   4  22        5.41       17.12     25.77 o 
   5   4  22        0.04       17.25     29.52 o 
  -5   5  22        2.92       26.98     31.59 o 
  -4   5  22       17.34       23.81     24.56 o 
  -3   5  22      140.82      130.27     27.19 o 
  -2   5  22       19.59       47.27     23.18 o 
  -1   5  22        3.96       28.31     31.23 o 
   0   5  22       34.26       70.62     24.82 o 
   1   5  22       25.81       33.53     22.38 o 
   2   5  22       31.58       32.76     21.61 o 
   3   5  22        2.77       22.00     24.00 o 
   4   5  22        0.41        5.09     26.22 o 
   5   5  22        0.65       -2.57     29.20 o 
  -5   6  22        3.33       33.73     33.60 o 
  -4   6  22        1.48       12.55     21.18 o 
  -3   6  22       37.62       35.65     17.96 o 
  -2   6  22      105.51       82.81     22.17 o 
  -1   6  22       39.12       23.38     20.49 o 
   0   6  22        0.20       16.84     28.29 o 
   1   6  22        0.85        3.54     20.01 o 
   2   6  22        3.66       33.17     25.06 o 
   3   6  22       39.15       56.76     24.17 o 
   4   6  22        7.00       46.84     28.79 o 
   5   6  22        0.80       18.11     24.73 o 
  -3   7  22        1.50        3.97     23.23 o 
  -2   7  22       27.25       31.38     45.78 o 
  -1   7  22        0.04       31.38     26.11 o 
   0   7  22       76.17       65.58     24.52 o 
   1   7  22        0.72       37.11     23.53 o 
   2   7  22        3.20        8.76     26.63 o 
   3   7  22        5.39      -10.46     29.11 o 
   4   7  22       11.71       16.63     27.02 o 
  -3   8  22        1.44        3.84     26.14 o 
  -2   8  22       32.44       72.31     29.35 o 
  -1   8  22        3.39       39.57     26.18 o 
   0   8  22       72.76       53.37     22.43 o 
   1   8  22        0.30        2.22     24.93 o 
   2   8  22        1.60        7.07     31.44 o 
   3   8  22       10.74       46.62     27.62 o 
   4   8  22        0.01       26.72     31.92 o 
  -3   9  22        0.52       -1.44     24.26 o 
  -2   9  22       39.78       36.14     27.41 o 
  -1   9  22       28.87       22.82     27.54 o 
   0   9  22       15.39       23.66     38.39 o 
   1   9  22        3.00        2.39     27.02 o 
   2   9  22       12.65       54.75     25.42 o 
   3   9  22        7.78        1.81     29.26 o 
   4   9  22        1.20       29.00     30.38 o 
  -3  10  22        0.00       13.41     28.34 o 
  -2  10  22       16.29       28.31     39.83 o 
  -1  10  22        5.58       30.54     29.09 o 
   0  10  22        0.29       26.85     23.53 o 
   1  10  22        6.97       20.72     28.19 o 
   2  10  22       11.06       24.91     24.50 o 
   3  10  22        0.87       27.75     28.16 o 
  -3  11  22        1.16       14.15     29.11 o 
  -2  11  22        6.15       27.28     34.46 o 
  -1  11  22        0.62       27.73     32.56 o 
   0  11  22        0.00        9.92     30.73 o 
   1  11  22        3.41       42.55     24.54 o 
   2  11  22        0.03       28.06     25.19 o 
   3  11  22        0.16        1.32     31.96 o 
  -3  12  22        1.59       16.60     30.26 o 
  -2  12  22        0.39       22.34     28.72 o 
  -1  12  22        1.65       40.78     29.41 o 
   0  12  22       21.64       31.55     24.80 o 
   1  12  22       34.22       14.90     32.22 o 
   2  12  22       88.98       98.66     33.71 o 
  -2  13  22        6.88       23.38     32.26 o 
  -1  13  22        2.24       22.92     27.39 o 
   0  13  22       14.45       27.84     32.56 o 
   1  13  22        3.95       28.47     27.93 o 
   2  13  22        1.94       19.97     27.09 o 
  -1  14  22        1.64       17.29     34.40 o 
   0  14  22        0.25       -5.20     34.01 o 
  -5   1  23        0.00       18.07     30.49 o 
  -4   1  23       20.87       36.08     25.06 o 
  -3   1  23       41.73       34.91     18.33 o 
  -2   1  23       99.26      111.90     24.41 o 
  -1   1  23        1.11       24.50     33.32 o 
   0   1  23        4.92       41.08     26.27 o 
   1   1  23        3.26       17.96     24.26 o 
   2   1  23        0.02       50.46     25.04 o 
   3   1  23        0.09       32.41     27.24 o 
   4   1  23       16.98       25.08     22.64 o 
   5   1  23        5.94       37.87     26.57 o 
  -5   2  23        8.25       21.89     28.25 o 
  -4   2  23        7.01       22.64     22.38 o 
  -3   2  23      106.78      104.52     24.54 o 
  -2   2  23        4.36       24.65     21.61 o 
  -1   2  23        0.93       28.34     22.79 o 
   0   2  23        5.61       17.06     22.62 o 
   1   2  23       50.51       74.94     25.34 o 
   2   2  23        8.03       32.86     25.51 o 
   3   2  23        2.40       29.50     28.70 o 
   4   2  23        9.38        9.73     24.63 o 
   5   2  23        0.95       10.72     26.93 o 
  -5   3  23        7.44       12.59     30.15 o 
  -4   3  23        5.19       -7.96     27.30 o 
  -3   3  23       45.87       70.62     21.54 o 
  -2   3  23      296.62      355.97     73.92 o 
  -1   3  23       94.20      131.98     29.87 o 
   0   3  23       19.52       59.24     51.67 o 
   1   3  23        1.81       16.41     17.90 o 
   2   3  23        2.86       40.28     23.31 o 
   3   3  23       17.86       32.80     25.73 o 
   4   3  23        3.35       24.35     21.87 o 
   5   3  23        0.05      -44.90     44.90 o 
  -5   4  23        4.25       31.03     27.65 o 
  -4   4  23        0.45        8.58     26.05 o 
  -3   4  23        2.87       30.08     20.57 o 
  -2   4  23       41.44       49.71     21.33 o 
  -1   4  23       12.02       31.61     24.95 o 
   0   4  23        0.54        5.18     21.37 o 
   1   4  23       74.59       87.96     35.69 o 
   2   4  23        2.14       25.25     26.87 o 
   3   4  23        1.97       21.97     21.28 o 
   4   4  23        0.11       32.13     28.08 o 
   5   4  23        0.01       -4.49     27.04 o 
  -5   5  23        0.82       12.53     32.50 o 
  -4   5  23        1.28       27.78     24.52 o 
  -3   5  23        0.35        5.61     21.52 o 
  -2   5  23        4.31       49.56     19.73 o 
  -1   5  23       13.32       28.21     21.95 o 
   0   5  23       29.35       32.78     20.46 o 
   1   5  23       49.92       32.43     20.77 o 
   2   5  23        0.80       27.45     26.93 o 
   3   5  23        4.06       21.97     26.63 o 
   4   5  23        0.02       -2.18     26.29 o 
   5   5  23        1.12       21.05     31.07 o 
  -4   6  23       10.08       22.04     28.47 o 
  -3   6  23       10.83       40.48     23.66 o 
  -2   6  23        3.15       26.63     20.25 o 
  -1   6  23        2.29        6.08     22.32 o 
   0   6  23       11.50       38.13     26.68 o 
   1   6  23       14.69       61.68     28.92 o 
   2   6  23        0.53       24.86     20.87 o 
   3   6  23        1.32       41.90     28.98 o 
   4   6  23        5.01       21.07     24.76 o 
  -4   7  23        0.73       41.66     22.79 o 
  -3   7  23       22.68       25.51     16.43 o 
  -2   7  23        0.35       19.21     20.36 o 
  -1   7  23       41.30       37.74     19.34 o 
   0   7  23       63.03       46.17     32.26 o 
   1   7  23       39.11       33.23     22.04 o 
   2   7  23        1.59       13.95     26.29 o 
   3   7  23        0.01       25.77     28.01 o 
   4   7  23        1.13       14.34     23.42 o 
  -3   8  23        5.34       53.63     29.24 o 
  -2   8  23       20.89       51.82     29.24 o 
  -1   8  23       37.89       35.39     19.60 o 
   0   8  23      110.42       86.35     62.13 o 
   1   8  23        6.06       -5.13     23.98 o 
   2   8  23        3.63        8.43     20.57 o 
   3   8  23       10.45       10.07     27.86 o 
   4   8  23        0.23        5.48     29.67 o 
  -3   9  23        6.17       19.32     17.66 o 
  -2   9  23       14.69       20.18     29.54 o 
  -1   9  23        0.08       34.55     27.65 o 
   0   9  23      135.90      215.86     93.50 o 
   1   9  23       21.37       56.50     36.40 o 
   2   9  23        0.07       -2.82     27.56 o 
   3   9  23        1.30       34.87     31.18 o 
   4   9  23        0.01        5.02     32.52 o 
  -3  10  23        0.21       23.83     29.76 o 
  -2  10  23       16.85       40.43     30.17 o 
  -1  10  23       21.57       21.44     18.35 o 
   0  10  23       16.23        5.71     29.87 o 
   1  10  23       30.39       27.11     29.39 o 
   2  10  23       17.83       50.27     30.26 o 
   3  10  23        0.01        8.91     30.30 o 
  -3  11  23        0.50       15.83     30.02 o 
  -2  11  23        6.77       21.20     27.97 o 
  -1  11  23        2.01       17.62     30.36 o 
   0  11  23        5.31       38.62     27.75 o 
   1  11  23       10.03       22.43     22.32 o 
   2  11  23        3.31       22.23     32.61 o 
   3  11  23        4.26       15.12     27.09 o 
  -2  12  23        0.56       15.63     31.92 o 
  -1  12  23       20.61       31.05     30.19 o 
   0  12  23        0.34        0.63     23.31 o 
   1  12  23       16.73       35.60     32.54 o 
   2  12  23       19.96       42.50     29.16 o 
  -1  13  23       14.75       27.88     38.02 o 
   0  13  23        6.39       -0.56     31.94 o 
   1  13  23       11.94       52.88     27.82 o 
  -5   0  24        3.01       -5.13     27.54 o 
  -4   0  24        0.02       40.63     28.59 o 
  -3   0  24       45.94       17.25     16.13 o 
  -2   0  24      320.98      399.47     43.75 o 
  -1   0  24        5.50       -5.95     23.55 o 
   0   0  24       22.35       12.81     26.70 o 
   1   0  24       11.37       76.96     28.94 o 
   2   0  24        2.59       13.15     34.50 o 
   3   0  24       20.04       23.12     26.24 o 
   4   0  24      309.63      230.23     45.65 o 
   5   0  24        0.30       31.01     36.79 o 
  -5   1  24        8.27       31.96     27.34 o 
  -4   1  24        0.37       14.25     27.26 o 
  -3   1  24       41.56       35.82     16.50 o 
  -2   1  24      168.38      160.92     29.91 o 
  -1   1  24       22.15       38.86     20.72 o 
   0   1  24        9.36       42.98     28.03 o 
   1   1  24       46.90       51.99     26.07 o 
   2   1  24        0.16       22.28     30.60 o 
   3   1  24       76.81       32.65     20.98 o 
   4   1  24        0.68       23.89     43.67 o 
   5   1  24        2.09       21.18     29.91 o 
  -5   2  24        1.45       23.23     31.44 o 
  -4   2  24       18.49       22.45     17.23 o 
  -3   2  24        1.31       15.55     23.70 o 
  -2   2  24       91.07       63.94     19.62 o 
  -1   2  24        0.11       15.31     25.53 o 
   0   2  24        7.48        2.24     21.41 o 
   1   2  24        1.04       28.16     23.44 o 
   2   2  24        4.25       37.54     30.13 o 
   3   2  24        6.80       11.41     32.63 o 
   4   2  24       43.51       28.83     25.49 o 
   5   2  24        0.84       19.19     28.06 o 
  -5   3  24        3.54        0.65     32.41 o 
  -4   3  24        5.15       19.21     28.49 o 
  -3   3  24       22.70       24.50     19.52 o 
  -2   3  24       83.06       82.12     22.36 o 
  -1   3  24       10.76       41.27     25.51 o 
   0   3  24        7.39       -2.80     21.74 o 
   1   3  24        4.27       41.73     20.59 o 
   2   3  24        2.05       16.07     35.47 o 
   3   3  24        0.39       -3.00     22.17 o 
   4   3  24        0.03       15.79     27.30 o 
   5   3  24        0.25       41.10     29.52 o 
  -5   4  24        3.00       25.12     32.78 o 
  -4   4  24       19.54       21.44     27.50 o 
  -3   4  24       28.70       44.08     24.11 o 
  -2   4  24        0.55       22.92     18.42 o 
  -1   4  24       12.55       32.89     26.05 o 
   0   4  24       14.68       24.58     26.59 o 
   1   4  24        6.83       36.98     28.27 o 
   2   4  24        4.56       14.64     44.44 o 
   3   4  24        1.30       16.39     23.55 o 
   4   4  24        2.80       18.91     28.66 o 
  -4   5  24        8.03       16.11     25.62 o 
  -3   5  24       11.86       25.83     23.53 o 
  -2   5  24       50.36       51.76     21.54 o 
  -1   5  24        1.01       29.24     26.48 o 
   0   5  24       14.27       44.32     25.36 o 
   1   5  24       26.35       37.72     25.58 o 
   2   5  24        2.70       30.00     21.20 o 
   3   5  24       11.68       46.11     28.12 o 
   4   5  24        0.00       13.82     35.13 o 
  -4   6  24        3.68       20.68     20.27 o 
  -3   6  24        2.27       14.62     24.22 o 
  -2   6  24        6.35       -2.72     20.51 o 
  -1   6  24        2.80       33.73     25.71 o 
   0   6  24       10.47       24.09     18.22 o 
   1   6  24        8.38       14.75     25.71 o 
   2   6  24        0.01        8.82     25.38 o 
   3   6  24        1.49       33.17     22.99 o 
   4   6  24        0.17       55.12     31.48 o 
  -4   7  24        6.31       -3.64     21.22 o 
  -3   7  24        0.14       18.83     25.45 o 
  -2   7  24       33.74       55.29     25.64 o 
  -1   7  24        4.36        8.41     26.91 o 
   0   7  24       11.65       13.18     18.33 o 
   1   7  24        0.05       22.38     25.38 o 
   2   7  24        0.89       38.41     28.62 o 
   3   7  24        0.20       24.50     28.66 o 
   4   7  24        4.00       24.04     51.82 o 
  -3   8  24       16.67       28.62     19.47 o 
  -2   8  24        8.56       10.44     24.76 o 
  -1   8  24       11.83       47.96     22.64 o 
   0   8  24       17.80       25.10     30.15 o 
   1   8  24        0.78       21.35     24.48 o 
   2   8  24        2.46        9.55     26.87 o 
   3   8  24        0.07       58.48     29.33 o 
   4   8  24        2.93       10.98     44.77 o 
  -3   9  24       24.37       44.62     26.96 o 
  -2   9  24        3.02       33.38     26.85 o 
  -1   9  24       40.34       50.48     30.71 o 
   0   9  24        0.06       -6.79     23.83 o 
   1   9  24        0.01       20.85     30.41 o 
   2   9  24        1.24       27.50     30.95 o 
   3   9  24        1.17        4.85     25.81 o 
  -3  10  24        0.00        6.36     37.05 o 
  -2  10  24        1.18       19.00     27.54 o 
  -1  10  24       10.22       42.40     28.70 o 
   0  10  24       77.92       72.89     31.51 o 
   1  10  24        6.01       38.06     24.73 o 
   2  10  24       11.50       25.47     27.06 o 
   3  10  24        0.11        5.76     23.35 o 
  -2  11  24        0.45       52.14     29.87 o 
  -1  11  24        7.97       23.46     30.69 o 
   0  11  24        0.37        1.88     33.53 o 
   1  11  24        2.99        9.10     32.45 o 
   2  11  24       16.75       45.14     33.40 o 
  -2  12  24        2.24       33.49     32.74 o 
  -1  12  24        0.49       28.23     32.05 o 
   0  12  24        1.57       37.01     35.26 o 
   1  12  24        0.10       18.87     51.07 o 
   2  12  24        1.02      -22.43     28.16 o 
   0  13  24        1.84        0.45     40.41 o 
  -5   1  25        4.66       15.25     25.68 o 
  -4   1  25       10.97       -5.82     21.28 o 
  -3   1  25        6.06       -3.58     26.29 o 
  -2   1  25        0.03       14.56     26.20 o 
  -1   1  25       22.36       47.21     25.66 o 
   0   1  25        5.81       15.81     27.60 o 
   1   1  25        5.21       46.47     28.23 o 
   2   1  25        8.24        4.38     28.68 o 
   3   1  25       26.97       37.11     28.90 o 
   4   1  25        7.55        1.27     32.48 o 
  -4   2  25        0.25       31.59     26.44 o 
  -3   2  25       15.66        1.14     23.74 o 
  -2   2  25       23.72        3.45     22.99 o 
  -1   2  25       33.52       35.67     31.18 o 
   0   2  25       42.90       47.98     25.23 o 
   1   2  25       94.83      133.25     32.30 o 
   2   2  25        4.33       20.75     23.29 o 
   3   2  25       11.07       20.59     28.72 o 
   4   2  25        5.73      -14.43     29.61 o 
  -4   3  25        1.09       34.63     23.79 o 
  -3   3  25       23.66       26.61     20.94 o 
  -2   3  25      146.02      148.62     42.48 o 
  -1   3  25       20.70       17.29     24.24 o 
   0   3  25        0.19       23.51     22.17 o 
   1   3  25       28.65       42.46     20.90 o 
   2   3  25        0.04       17.68     25.32 o 
   3   3  25        0.38       47.81     30.04 o 
   4   3  25        0.02      -26.57     27.86 o 
  -4   4  25       13.99       32.20     23.05 o 
  -3   4  25        1.17       11.58     22.21 o 
  -2   4  25       13.74       22.73     24.09 o 
  -1   4  25       47.51       45.54     24.17 o 
   0   4  25        9.65       31.38     27.62 o 
   1   4  25       13.32       14.88     22.25 o 
   2   4  25        0.06       -0.86     23.10 o 
   3   4  25        0.00       13.31     37.05 o 
   4   4  25        0.64       13.89     29.07 o 
  -4   5  25        0.22        5.82     19.49 o 
  -3   5  25       13.89       37.35     25.49 o 
  -2   5  25        0.02        7.16     25.99 o 
  -1   5  25        0.78       27.75     27.28 o 
   0   5  25        1.39       33.71     27.39 o 
   1   5  25       22.51       39.08     27.09 o 
   2   5  25        0.00       30.04     23.01 o 
   3   5  25        1.67       -0.84     27.60 o 
   4   5  25        0.22       17.70     30.32 o 
  -4   6  25        0.08       40.65     22.99 o 
  -3   6  25        0.06       15.72     25.04 o 
  -2   6  25       48.40       42.42     21.41 o 
  -1   6  25        0.03       33.86     29.07 o 
   0   6  25        0.26       44.34     30.32 o 
   1   6  25       16.71       29.11     26.87 o 
   2   6  25        0.19        9.88     22.04 o 
   3   6  25        3.86       32.61     29.03 o 
   4   6  25        0.42       18.20     24.56 o 
  -4   7  25        1.75      -10.57     21.87 o 
  -3   7  25        5.27        9.70     25.58 o 
  -2   7  25        2.94       18.11     20.98 o 
  -1   7  25        0.16        4.36     31.66 o 
   0   7  25       15.31       54.45     28.01 o 
   1   7  25        0.46       18.11     27.67 o 
   2   7  25       10.62       26.59     32.02 o 
   3   7  25       10.46       36.10     37.11 o 
   4   7  25        0.75        8.13     24.78 o 
  -3   8  25        0.81       35.95     33.79 o 
  -2   8  25       12.08       20.01     26.55 o 
  -1   8  25       31.44       38.69     23.23 o 
   0   8  25       11.76       53.85     31.36 o 
   1   8  25       13.52       11.36     19.84 o 
   2   8  25        8.56       -3.71     26.37 o 
   3   8  25        0.30       -5.71     24.86 o 
  -3   9  25       24.05       34.46     22.08 o 
  -2   9  25        0.08       19.34     30.62 o 
  -1   9  25       37.21       41.12     25.75 o 
   0   9  25        0.32       23.79     29.61 o 
   1   9  25        0.13       35.11     26.01 o 
   2   9  25        0.44       19.75     33.62 o 
   3   9  25        0.23        2.76     32.24 o 
  -2  10  25        4.21       12.64     29.63 o 
  -1  10  25        0.09       40.41     30.41 o 
   0  10  25        2.01       27.06     33.81 o 
   1  10  25       60.14       85.40     35.06 o 
   2  10  25        7.68       27.11     33.99 o 
  -2  11  25        1.33       17.55     33.04 o 
  -1  11  25        0.01       -0.37     25.71 o 
   0  11  25       19.40        5.93     38.08 o 
   1  11  25       15.38       36.72     24.84 o 
   2  11  25       20.08       24.45     32.69 o 
  -1  12  25        0.26       26.18     32.84 o 
   0  12  25       15.57       35.13     35.95 o 
   1  12  25       26.67        8.91     34.14 o 
  -4   0  26        9.16       70.28     30.38 o 
  -3   0  26       18.05       11.11     17.29 o 
  -2   0  26       41.62        9.17     26.01 o 
  -1   0  26       11.10       45.11     29.54 o 
   0   0  26        3.08        7.42     27.21 o 
   1   0  26        9.19       41.97     26.74 o 
   2   0  26        5.37        4.44     28.62 o 
   3   0  26        2.61       21.85     29.33 o 
   4   0  26        0.09       36.40     32.41 o 
  -4   1  26        0.05       11.60     28.03 o 
  -3   1  26        1.61        9.42     26.80 o 
  -2   1  26       59.60       29.87     25.94 o 
  -1   1  26       37.35      106.85     42.94 o 
   0   1  26       19.29       60.83     32.11 o 
   1   1  26        0.31       -0.56     28.59 o 
   2   1  26        3.51       60.60     29.41 o 
   3   1  26       11.51       24.28     28.47 o 
   4   1  26       24.28       34.72     38.99 o 
  -4   2  26        3.06       30.69     19.95 o 
  -3   2  26       44.07       65.32     27.97 o 
  -2   2  26       21.07       31.94     25.94 o 
  -1   2  26        7.32       19.90     26.09 o 
   0   2  26        7.37       21.65     21.31 o 
   1   2  26        0.01       24.91     22.66 o 
   2   2  26        2.33       35.30     30.99 o 
   3   2  26       12.10       33.62     29.41 o 
   4   2  26       10.30       -1.25     20.81 o 
  -4   3  26        0.90      -20.53     28.53 o 
  -3   3  26       12.24       25.55     24.67 o 
  -2   3  26      176.12      184.21     32.35 o 
  -1   3  26        6.94       39.33     28.66 o 
   0   3  26       15.19       42.01     24.33 o 
   1   3  26       17.39       22.73     27.11 o 
   2   3  26        2.08       15.63     26.37 o 
   3   3  26        6.79       11.58     29.85 o 
   4   3  26        0.91        2.80     24.28 o 
  -4   4  26        1.36       33.84     28.01 o 
  -3   4  26       29.86       42.50     24.04 o 
  -2   4  26        2.80       21.95     18.91 o 
  -1   4  26        0.88       46.28     26.55 o 
   0   4  26        1.83        3.15     27.99 o 
   1   4  26        4.93       38.86     28.66 o 
   2   4  26        0.83       35.15     25.02 o 
   3   4  26        0.09       13.67     30.67 o 
   4   4  26        5.42       13.46     30.26 o 
  -4   5  26        1.45       20.55     22.28 o 
  -3   5  26        6.59       23.46     27.00 o 
  -2   5  26       52.15       48.02     22.64 o 
  -1   5  26       24.20       21.67     21.69 o 
   0   5  26        2.58       35.28     28.53 o 
   1   5  26        2.53       32.52     22.54 o 
   2   5  26        3.96       17.99     24.52 o 
   3   5  26        0.02       -0.30     24.17 o 
   4   5  26        1.47       -0.52     33.58 o 
  -4   6  26        1.50       -6.75     32.45 o 
  -3   6  26        0.17        5.37     26.70 o 
  -2   6  26        1.08       16.76     27.32 o 
  -1   6  26        4.82       61.93     28.79 o 
   0   6  26        2.07       41.21     24.37 o 
   1   6  26        3.73       29.41     27.24 o 
   2   6  26       10.18       13.43     31.81 o 
   3   6  26        3.82       27.26     33.04 o 
  -3   7  26        6.35       17.83     27.00 o 
  -2   7  26        0.18        4.98     26.63 o 
  -1   7  26        1.07      -10.87     30.23 o 
   0   7  26       40.34       50.59     30.60 o 
   1   7  26        0.82       37.18     28.55 o 
   2   7  26        2.95       23.59     25.45 o 
   3   7  26        0.31       14.53     32.39 o 
  -3   8  26        4.78       31.10     20.64 o 
  -2   8  26        6.12       29.48     28.49 o 
  -1   8  26       29.87       15.31     26.87 o 
   0   8  26        0.52        2.48     30.21 o 
   1   8  26       28.34       33.75     24.02 o 
   2   8  26        0.67       27.28     32.43 o 
   3   8  26        1.40       -9.17     31.40 o 
  -3   9  26        0.03       31.29     31.74 o 
  -2   9  26        1.95        3.21     22.77 o 
  -1   9  26       32.10       62.86     31.23 o 
   0   9  26       75.11       65.92     28.49 o 
   1   9  26        2.26       11.08     30.60 o 
   2   9  26        0.31       -2.16     49.45 o 
  -2  10  26        0.00       11.43     25.53 o 
  -1  10  26        0.01       33.84     30.49 o 
   0  10  26        0.45        6.21     32.15 o 
   1  10  26        3.87       43.17     33.84 o 
   2  10  26        0.04       46.73     47.12 o 
  -1  11  26        4.46       19.11     33.23 o 
   0  11  26        4.01      -18.76     36.32 o 
   1  11  26        0.56       42.74     34.29 o 
  -4   1  27        0.77       -4.25     29.59 o 
  -3   1  27       10.24       12.49     25.83 o 
  -2   1  27       59.42       52.98     25.02 o 
  -1   1  27        6.30       42.01     37.95 o 
   0   1  27       22.74       15.61     29.91 o 
   1   1  27        1.88       16.56     30.10 o 
   2   1  27        5.03       -0.04     28.53 o 
   3   1  27        6.51       26.76     26.74 o 
   4   1  27        0.04       21.03     35.56 o 
  -4   2  27        0.32       73.00     31.81 o 
  -3   2  27       15.65        3.36     29.80 o 
  -2   2  27       15.27       20.79     24.91 o 
  -1   2  27       47.48       32.07     20.18 o 
   0   2  27        3.70       18.37     27.45 o 
   1   2  27        0.40       12.70     28.64 o 
   2   2  27        0.66       30.86     31.66 o 
   3   2  27        1.46       13.78     29.65 o 
   4   2  27        0.27       -0.09     31.14 o 
  -4   3  27        8.13       19.90     29.35 o 
  -3   3  27        1.24       -8.56     28.92 o 
  -2   3  27       10.78       18.18     27.41 o 
  -1   3  27       32.55       37.01     20.27 o 
   0   3  27        1.78       15.12     29.31 o 
   1   3  27        0.06       30.88     30.58 o 
   2   3  27        0.33        8.88     30.51 o 
   3   3  27        0.00       19.04     24.80 o 
   4   3  27        1.91       15.59     34.89 o 
  -4   4  27        0.13       41.49     30.51 o 
  -3   4  27        1.09       19.39     25.49 o 
  -2   4  27       48.83       40.65     22.41 o 
  -1   4  27       21.18       43.73     27.62 o 
   0   4  27        0.52       39.85     28.03 o 
   1   4  27       40.73       48.61     25.62 o 
   2   4  27       31.90       49.88     30.17 o 
   3   4  27        0.67       31.57     22.30 o 
  -3   5  27        7.20       21.31     20.46 o 
  -2   5  27       13.37       27.95     26.37 o 
  -1   5  27        7.15       30.26     29.22 o 
   0   5  27        4.61       28.75     24.09 o 
   1   5  27        1.65       27.43     28.72 o 
   2   5  27        0.13       38.28     29.46 o 
   3   5  27        0.71        2.18     55.31 o 
  -3   6  27        0.00      -18.93     27.30 o 
  -2   6  27        5.97       15.05     24.28 o 
  -1   6  27        1.70       53.59     36.32 o 
   0   6  27       25.43       17.64     59.99 o 
   1   6  27        7.03       45.72     25.21 o 
   2   6  27       26.00       29.72     30.08 o 
   3   6  27        2.80       17.62     33.21 o 
  -3   7  27        6.39       37.24     20.42 o 
  -2   7  27        0.44       23.42     27.73 o 
  -1   7  27        3.15       40.99     26.03 o 
   0   7  27        0.62        6.60     37.33 o 
   1   7  27        4.36       48.76     25.99 o 
   2   7  27        0.30       46.28     33.23 o 
   3   7  27        0.51       22.04     33.64 o 
  -3   8  27        0.00        4.03     29.16 o 
  -2   8  27        1.72       17.64     29.78 o 
  -1   8  27        0.34       13.63     23.92 o 
   0   8  27       37.26       56.31     34.07 o 
   1   8  27        9.74        9.70     46.00 o 
   2   8  27       16.47       22.54     26.89 o 
  -2   9  27        0.15       19.60     29.80 o 
  -1   9  27        2.42       30.75     31.16 o 
   0   9  27        1.27        3.54     30.38 o 
   1   9  27        0.69       13.13     31.48 o 
   2   9  27        1.40       41.77     34.68 o 
  -1  10  27        6.56        7.38     25.51 o 
   0  10  27       22.95       34.55     24.76 o 
   1  10  27       26.47       33.23     32.82 o 
  -4   0  28        8.40       31.92     23.55 o 
  -3   0  28       17.71       -8.47     26.18 o 
  -2   0  28        0.93        1.32     26.24 o 
  -1   0  28        2.12       42.14     31.61 o 
   0   0  28        0.83       35.06     32.43 o 
   1   0  28        9.22       22.19     28.77 o 
   2   0  28        6.58       73.56     31.53 o 
   3   0  28        0.17       32.37     33.23 o 
  -4   1  28       13.14       -0.24     30.32 o 
  -3   1  28        1.74       36.92     26.57 o 
  -2   1  28       19.76       14.92     32.02 o 
  -1   1  28       58.36       73.71     33.79 o 
   0   1  28        1.19       30.51     30.41 o 
   1   1  28       31.72       27.30     31.44 o 
   2   1  28        0.67       35.30     30.60 o 
   3   1  28        0.30       39.49     32.71 o 
  -3   2  28       11.03       57.36     34.27 o 
  -2   2  28       50.60       47.27     27.11 o 
  -1   2  28       56.27       43.30     22.69 o 
   0   2  28       10.72       25.27     22.17 o 
   1   2  28        4.54       22.38     29.00 o 
   2   2  28       15.08       36.94     31.36 o 
   3   2  28        1.45       10.01     33.43 o 
  -3   3  28       14.56       31.64     26.65 o 
  -2   3  28        6.06        3.21     25.27 o 
  -1   3  28       14.36       52.94     36.72 o 
   0   3  28        7.93       16.09     24.69 o 
   1   3  28       13.17       75.28     32.50 o 
   2   3  28        1.20       27.39     26.33 o 
   3   3  28        0.06      -13.82     31.66 o 
  -3   4  28        1.16       31.36     34.29 o 
  -2   4  28        7.65       31.72     29.44 o 
  -1   4  28       66.43       39.38     20.79 o 
   0   4  28        2.40        4.38     27.24 o 
   1   4  28        2.84       22.66     25.12 o 
   2   4  28        3.22       42.98     31.05 o 
   3   4  28        0.61       27.67     25.77 o 
  -3   5  28        3.93       15.76     34.98 o 
  -2   5  28       23.19       29.26     25.75 o 
  -1   5  28        6.08       44.53     38.49 o 
   0   5  28        0.17       26.22     25.04 o 
   1   5  28        3.31       -9.51     28.59 o 
   2   5  28        4.13       63.14     33.34 o 
   3   5  28        5.03       64.05     33.81 o 
  -3   6  28        1.74       -3.41     31.85 o 
  -2   6  28       12.66       32.09     28.85 o 
  -1   6  28       26.35       58.40     25.75 o 
   0   6  28       11.63       38.71     31.59 o 
   1   6  28        0.00        5.26     33.23 o 
   2   6  28        1.02        3.00     24.33 o 
   3   6  28        0.14       21.13     55.68 o 
  -2   7  28        0.95        9.75     29.74 o 
  -1   7  28        6.86       33.53     33.90 o 
   0   7  28        0.17       34.57     25.60 o 
   1   7  28       17.01       33.79     26.91 o 
   2   7  28        0.29       46.21     35.34 o 
  -2   8  28        0.40       13.26     31.12 o 
  -1   8  28        5.36       26.83     31.25 o 
   0   8  28        3.06       35.19     32.41 o 
   1   8  28       12.52      -10.01     32.69 o 
   2   8  28        0.17       13.22     59.95 o 
  -1   9  28       13.63       27.90     25.36 o 
   0   9  28        3.19        8.47     24.78 o 
   1   9  28        0.02        9.64     33.36 o 
   0  10  28        0.31        1.27     33.40 o 
  -2   1  29       17.38       19.73     21.54 o 
  -1   1  29       30.16       53.96     32.76 o 
   0   1  29        0.26       34.03     31.83 o 
   1   1  29        0.01       31.64     30.60 o 
   2   1  29        0.74       25.75     32.67 o 
   3   1  29        0.40        9.70     33.23 o 
  -2   2  29       44.81       58.70     30.82 o 
  -1   2  29        0.00       45.35     29.24 o 
   0   2  29        0.47        5.93     28.31 o 
   1   2  29        0.01       54.86     34.81 o 
   2   2  29       11.60       45.31     34.27 o 
   3   2  29        1.17       32.82     32.28 o 
  -3   3  29        2.43      -26.76     26.76 o 
  -2   3  29       10.78       15.22     26.83 o 
  -1   3  29       55.65       64.95     30.82 o 
   0   3  29        8.77       32.76     29.89 o 
   1   3  29        0.52       65.32     33.19 o 
   2   3  29        0.07       26.63     33.36 o 
   3   3  29        0.16       35.69     33.36 o 
  -3   4  29        0.37        9.51     28.12 o 
  -2   4  29        3.65       16.89     22.77 o 
  -1   4  29        8.53       13.11     29.50 o 
   0   4  29        1.49        8.84     29.89 o 
   1   4  29        0.02       24.73     30.36 o 
   2   4  29        8.48       38.00     28.25 o 
   3   4  29        0.06       28.53     33.86 o 
  -3   5  29        0.04        9.04     37.13 o 
  -2   5  29        0.38       26.40     30.75 o 
  -1   5  29        2.06       39.64     29.41 o 
   0   5  29        6.23       13.43     28.08 o 
   1   5  29        9.89        9.34     26.40 o 
   2   5  29        6.46       -0.28     29.41 o 
  -2   6  29        3.87      -21.22     28.70 o 
  -1   6  29        1.52        6.81     25.71 o 
   0   6  29        0.08       17.47     24.61 o 
   1   6  29        4.35        3.13     35.54 o 
   2   6  29        5.53        5.28     21.78 o 
  -2   7  29        6.36       -9.81     31.27 o 
  -1   7  29        1.12        7.09     31.18 o 
   0   7  29       20.66       34.46     29.37 o 
   1   7  29        9.68       31.31     27.45 o 
   2   7  29        8.93       11.04     29.22 o 
  -1   8  29        2.47       21.44     33.77 o 
   0   8  29        9.77       27.95     32.97 o 
   1   8  29       28.67       36.66     34.09 o 
   0   9  29        0.26       -1.77     34.87 o 
  -2   0  30       10.68       25.04     32.02 o 
   0   0  30        0.04       11.21     34.27 o 
   1   0  30        8.81       36.16     35.28 o 
   2   0  30        2.47       76.53     36.70 o 
   3   0  30        0.03       20.75     34.29 o 
  -2   1  30        9.57        5.61     28.79 o 
  -1   1  30       40.18       50.25     34.29 o 
   0   1  30        7.40       37.91     33.10 o 
   1   1  30        4.30       20.44     32.67 o 
   2   1  30        7.04       49.49     34.63 o 
   3   1  30        0.16       13.48     34.61 o 
  -2   2  30        0.09       28.96     24.45 o 
  -1   2  30       23.98       37.41     29.54 o 
   0   2  30        0.08       15.01     24.43 o 
   1   2  30        0.02       -9.92     31.74 o 
   2   2  30        0.02       30.13     46.77 o 
  -2   3  30       10.11       28.98     24.58 o 
  -1   3  30       28.98       43.58     23.33 o 
   0   3  30        0.47       19.95     24.56 o 
   1   3  30        1.17       26.83     24.69 o 
   2   3  30        1.29       28.06     28.42 o 
  -2   4  30        9.67       33.21     30.97 o 
  -1   4  30        0.15       30.56     32.28 o 
   0   4  30        4.25        7.85     32.33 o 
   1   4  30        1.14       37.95     33.30 o 
   2   4  30        0.88        8.65     35.04 o 
  -2   5  30        0.14        5.61     34.14 o 
  -1   5  30       21.30       43.71     26.91 o 
   0   5  30        0.02       14.49     38.32 o 
   1   5  30        0.24       13.37     27.34 o 
   2   5  30        3.72       22.30     48.31 o 
  -2   6  30        0.07       27.11     31.85 o 
  -1   6  30        5.29       24.61     32.33 o 
   0   6  30        0.59       61.63     34.20 o 
   1   6  30        1.39       30.88     56.05 o 
  -1   7  30       13.20       19.28     26.85 o 
   0   7  30        1.62       51.97     34.18 o 
   1   7  30        2.92       20.62     25.55 o 
  -2   1  31        3.45       14.41     30.62 o 
  -1   1  31        2.69       15.35     33.73 o 
   0   1  31        4.04       40.61     27.04 o 
   1   1  31        3.02       31.74     34.40 o 
   2   1  31        0.59       40.91     36.12 o 
  -2   2  31        7.91       28.98     31.03 o 
  -1   2  31        2.82       35.73     53.96 o 
   0   2  31       10.32       19.47     28.36 o 
   1   2  31        4.43       51.11     33.77 o 
   2   2  31       10.12       26.50     34.18 o 
  -2   3  31        7.82        3.49     30.64 o 
  -1   3  31       33.51       26.50     32.39 o 
   0   3  31        2.74       12.55     27.26 o 
   1   3  31        0.13       14.64     35.37 o 
   2   3  31        1.76      -10.35     47.21 o 
  -2   4  31        1.48       18.78     35.02 o 
  -1   4  31        5.57       41.84     30.82 o 
   0   4  31       11.03       21.50     33.10 o 
   1   4  31        1.53       23.14     49.56 o 
  -1   5  31        0.67       43.52     34.14 o 
   0   5  31        0.00       43.73     34.74 o 
   1   5  31        0.34       16.24     32.43 o 
   0   6  31        0.14       18.55     32.80 o 
  -1   0  32       18.43       28.75     39.70 o 
   1   0  32        1.04       54.97     37.61 o 
  -1   1  32       18.77        1.16     33.75 o 
   1   1  32        3.03       18.01     35.47 o 
  -1   2  32        1.57       31.53     27.28 o 
   1   2  32        1.66        6.32     28.79 o 
  -1   3  32       41.42       65.04     35.58 o 
   0   3  32        0.47       21.48     28.14 o 
   1   3  32        0.52       24.41     35.80 o 
   0   4  32        1.11       23.12     29.76 o 
                                                 
